# Supplementary material for: Dynamic remodeling of portal vessels by Clec4g+ endothelial cells in liver growth and homeostasis
Source: JCI Insight. 2026 May 19;11(12):e201391. doi: 10.1172/jci.insight.201391 (PMC13313477; doi:10.1172/jci.insight.201391)
Supplement: Supporting data values [file jciinsight-11-201391-s051.xls]

## Sheet: Figure 1.C
CD45- CD31+ LECs	CD45+ CD31- Immune cells
72.8	0.0057
62.5	0.0063
67.6	0.0048
80	0

## Sheet: Figure 1.E and 1.H
3wk-injected 7days pTAM #917						3wk-injected 7days pTAM #214						3wk-injected 7days pTAM #318						3wk-injected 7days pTAM #319						3wk-injected 1month pTAM #188						3wk-injected 1month pTAM #248						3wk-injected 1month pTAM #Left						3wk-injected 1month pTAM #376						3wk-injected 3 months pTAM #17
	Name	Area	%Area	# DAPI-nuclei of ZsGreen+ region			Name	Area	%Area	# DAPI-nuclei of ZsGreen+ region			Name	Area	%Area	# DAPI-nuclei of ZsGreen+ region			Name	Area	%Area	# DAPI-nuclei of ZsGreen+ region			Name	Area	%Area	# DAPI-nuclei of ZsGreen+ region			Name	Area	%Area	# DAPI-nuclei of ZsGreen+ region			Name	Area	%Area	# DAPI-nuclei of ZsGreen+ region			Name	Area	%Area	# DAPI-nuclei of ZsGreen+ region			Name
1	CTL-1-917-3wkinj7dptam	677.481	2.47	0		1	CTL-1-214-3wkinj7dptam	450.468	9.477	0		1	PTL-1-318-3wkinj7dptam	1876.4	0.441	0		1	CTL-1-319-3wkinj7dptam	1029.29	7.965	1		1	CTL-1-188-3wkinj1monptam	886.215	27.907	3		1	CTL-1-248-3wkinj1monptam	780.165	17.938	1		1	CTL-1-Left-3wkinj1monptam	1123.62	23.677	2		1	CTL-1-376-3wkinj1monptam	1676.03	12.163	2		1	CTL-1-17-3wkinj3monptam
2	CTL-2-917-3wkinj7dptam	2128.72	0.912	0		2	CTL-2-214-3wkinj7dptam	871.493	7.264	0		2	PTL-2-318-3wkinj7dptam	4247.15	7.662	0		2	CTL-2-319-3wkinj7dptam	703.028	23.439	0		2	CTL-2-188-3wkinj1monptam	684.535	19.14	0		2	CTL-2-248-3wkinj1monptam	592.103	29.218	1		2	CTL-2-Left-3wkinj1monptam	1507.17	13.269	0		2	CTL-2-376-3wkinj1monptam	493.297	29.263	2		2	CTL-2-17-3wkinj3monptam
3	CTL-3-917-3wkinj7dptam	634.919	0	0		3	CTL-3-214-3wkinj7dptam	543.211	8.401	0		3	PTL-4-318-3wkinj7dptam	3920.06	3.823	1		3	CTL-3-319-3wkinj7dptam	785.007	27.11	1		3	CTL-3-188-3wkinj1monptam	593.263	31.762	1		3	CTL-3-248-3wkinj1monptam	653.811	25.618	1		3	CTL-3-Left-3wkinj1monptam	1044.43	9.294	1		3	CTL-3-376-3wkinj1monptam	618.549	17.221	0		3	CTL-3-17-3wkinj3monptam
4	CTL-4-917-3wkinj7dptam	2496.49	8.152	2		4	CTL-4-214-3wkinj7dptam	300.312	40.686	1		4	PTL-5-318-3wkinj7dptam	2285.46	8.116	0		4	CTL-4-319-3wkinj7dptam	518.369	37.38	1		4	CTL-4-188-3wkinj1monptam	519.657	7.082	0		4	CTL-4-248-3wkinj1monptam	668.136	40.132	1		4	CTL-4-Left-3wkinj1monptam	1869.18	4.549	0		4	CTL-4-376-3wkinj1monptam	943.618	5.683	0		4	CTL-4-17-3wkinj3monptam
5	CTL-5-917-3wkinj7dptam	1453.93	11.525	0		5	CTL-5-214-3wkinj7dptam	1429.43	14.109	0		5	PTL-6-318-3wkinj7dptam	1165.92	33.523	3		5	CTL-6-319-3wkinj7dptam	655	18.837	1		5	CTL-5-188-3wkinj1monptam	578.542	14.249	1		5	CTL-5-248-3wkinj1monptam	914.968	27.057	0		5	CTL-5-Left-3wkinj1monptam	979.111	7.715	0		5	CTL-5-376-3wkinj1monptam	1564.37	5.565	0		5	CTL-5-17-3wkinj3monptam
6	CTL-6-917-3wkinj7dptam	2108.89	7.779	0		6	CTL-6-214-3wkinj7dptam	394.527	42.91	1		6	PTL-7-318-3wkinj7dptam	1426.76	17.644	3		6	CTL-7-319-3wkinj7dptam	741.119	5.363	0		6	CTL-6-188-3wkinj1monptam	4880.07	8.959	3		6	CTL-6-248-3wkinj1monptam	934.802	29.194	1		6	CTL-6-Left-3wkinj1monptam	583.525	7.255	0		6	CTL-6-376-3wkinj1monptam	509.458	9.805	0		6	CTL-6-17-3wkinj3monptam
7	CTL-7-917-3wkinj7dptam	955.581	9.211	0		7	CTL-7-214-3wkinj7dptam	347.42	25.847	0		7	PTL-8-318-3wkinj7dptam	1045.02	30.666	3		7	CTL-8-319-3wkinj7dptam	528.306	12.226	0		7	CTL-7-188-3wkinj1monptam	821.441	19.176	1		7	CTL-7-248-3wkinj1monptam	1137.56	23.571	0		7	CTL-7-Left-3wkinj1monptam	549.586	11.222	0		7	CTL-7-376-3wkinj1monptam	707.438	6.023	0		7	CTL-7-17-3wkinj3monptam
8	CTL-8-917-3wkinj7dptam	1794.22	5.286	0		8	CTL-8-214-3wkinj7dptam	543.211	30.081	0		8	PTL-9-318-3wkinj7dptam	3413.29	4.998	0		8	CTL-9-319-3wkinj7dptam	645.891	32.949	0		8	CTL-8-188-3wkinj1monptam	956.876	18.769	2		8	CTL-8-248-3wkinj1monptam	401.469	8.234	0		8	CTL-8-Left-3wkinj1monptam	1039.32	3.265	0		8	CTL-8-376-3wkinj1monptam	529.66	26.907	1		8	CTL-8-17-3wkinj3monptam
9	CTL-9-917-3wkinj7dptam	2338.85	3.189	1		9	CTL-9-214-3wkinj7dptam	686.007	5.579	1		9	PTL-10-318-3wkinj7dptam	895.967	0.647	0		9	CTL-10-319-3wkinj7dptam	990.367	13.043	0		9	CTL-9-188-3wkinj1monptam	1806.29	9.698	2		9	CTL-9-248-3wkinj1monptam	947.291	38.813	1		9	CTL-9-Left-3wkinj1monptam	641.184	2.846	0		9	CTL-9-376-3wkinj1monptam	493.297	11.616	0		9	CTL-9-17-3wkinj3monptam
10	CTL-10-917-3wkinj7dptam	464.877	0.489	0		10	CTL-10-214-3wkinj7dptam	2184.62	17.992	2		10	PTL-11-318-3wkinj7dptam	2994.29	1.079	0		10	CTL-11-319-3wkinj7dptam	883.546	11.059	0		10	CTL-10-188-3wkinj1monptam	1055.51	11.297	0		10	CTL-10-248-3wkinj1monptam	491.093	21.167	0		10	CTL-10-Left-3wkinj1monptam	736.066	22.806	1		10	CTL-10-376-3wkinj1monptam	824.61	23.341	1		10	CTL-10-17-3wkinj3monptam
11	CTL-11-917-3wkinj7dptam	928.308	2.137	0		11	CTL-11-214-3wkinj7dptam	1223.33	11.793	0		11	PTL-12-318-3wkinj7dptam	1000.3	0	0		11	CTL-13-319-3wkinj7dptam	544.039	11.111	0		11	CTL-11-188-3wkinj1monptam	1162.97	13.418	2		11	CTL-11-248-3wkinj1monptam	1006.79	24.225	0		11	CTL-11-Left-3wkinj1monptam	697.384	8.006	0		11	CTL-11-376-3wkinj1monptam	454.362	33.226	2		11	CTL-11-17-3wkinj3monptam
12	CTL-12-917-3wkinj7dptam	5147.74	4.174	1		12	CTL-12-214-3wkinj7dptam	582.958	24.747	1		12	PTL-13-318-3wkinj7dptam	779.21	14.24	1		12	CTL-14-319-3wkinj7dptam	2815.42	7.912	2		12	CTL-12-188-3wkinj1monptam	500.52	26.471	1		12	CTL-12-248-3wkinj1monptam	583.655	26.495	1		12	CTL-12-Left-3wkinj1monptam	418.941	11.672	0		12	CTL-12-376-3wkinj1monptam	811.019	12.817	1		12	CTL-12-17-3wkinj3monptam
13	CTL-13-917-3wkinj7dptam	790.084	10.382	0		13	CTL-13-214-3wkinj7dptam	456.356	50.968	0		13	PTL-14-318-3wkinj7dptam	922.466	2.513	0		13	CTL-15-319-3wkinj7dptam	1165.92	13.281	1		13	CTL-13-188-3wkinj1monptam	638.899	37.097	2		13	CTL-13-248-3wkinj1monptam	801.469	30.018	0		13	CTL-13-Left-3wkinj1monptam	1202.81	19.508	2		13	CTL-13-376-3wkinj1monptam	1907.07	8.378	1		13	CTL-13-17-3wkinj3monptam
14	CTL-14-917-3wkinj7dptam	10646.7	1.393	0		14	CTL-14-214-3wkinj7dptam	593.263	38.71	2		14	PTL-15-318-3wkinj7dptam	832.206	12.537	2		14	CTL-16-319-3wkinj7dptam	1562.56	7.154	0		14	CTL-14-188-3wkinj1monptam	549.1	33.78	2		14	CTL-14-248-3wkinj1monptam	542.883	34.371	0		14	CTL-14-Left-3wkinj1monptam	511.269	2.141	0		14	CTL-14-376-3wkinj1monptam	1953.72	16.526	2		14	CTL-14-17-3wkinj3monptam
15	CTL-15-917-3wkinj7dptam	2346.7	5.881	1		15	CTL-15-214-3wkinj7dptam	431.33	28.669	1		15	PTL-16-318-3wkinj7dptam	1098.84	0.301	0		15	CTL-17-319-3wkinj7dptam	731.182	15.968	0		15	CTL-15-188-3wkinj1monptam	613.873	10.072	0		15	CTL-15-248-3wkinj1monptam	837.465	42.281	0		15	CTL-15-Left-3wkinj1monptam	730.592	11.489	1		15	CTL-15-376-3wkinj1monptam	1760.15	4.194	0		15	CTL-15-17-3wkinj3monptam
16	CTL-16-917-3wkinj7dptam	601.034	7.803	0		16	CTL-16-214-3wkink7dptam	591.791	20.896	1		16	CTL-1-318-3wkinj7dptam	2247.37	7.038	0		16	CTL-18-319-3wkinj7dptam	780.866	12.195	1		16	CTL-16-188-3wkinj1monptam	1186.53	11.787	1		16	CTL-16-248-3wkinj1monptam	348.209	50	1		16	CTL-16-Left-3wkinj1monptam	732.417	15.695	1		16	CTL-16-376-3wkinj1monptam	826.079	9.293	1		16	CTL-16-17-3wkinj3monptam
17	CTL-17-917-3wkinj7dptam	860.539	17.863	0		17	CTL-17-214-3wkink7dptam	373.918	54.724	2		17	CTL-2-318-3wkinj7dptam	1561.73	10.604	1		17	CTL-19-319-3wkinj7dptam	2505.73	11.467	2		17	CTL-17-188-3wkinj1monptam	1663.49	11.858	1		17	CTL-17-248-3wkinj1monptam	656.014	28.163	0		17	CTL-17-Left-3wkinj1monptam	642.644	32.141	2		17	CTL-17-376-3wkinj1monptam	563.453	29.14	2		17	CTL-17-17-3wkinj3monptam
18	CTL-18-917-3wkinj7dptam	843.184	3.749	0		18	CTL-18-214-3wkink7dptam	362.141	18.293	0		18	CTL-3-318-3wkinj7dptam	1472.3	24.634	0		18	CTL-20-319-3wkinj7dptam	973.806	12.16	1		18	CTL-18-188-3wkinj1monptam	802.304	35.78	1		18	CTL-18-248-3wkinj1monptam	535.17	52.986	1		18	CTL-18-Left-3wkinj1monptam	346.685	19.474	0		18	CTL-18-376-3wkinj1monptam	591.001	5.469	0		18	CTL-18-17-3wkinj3monptam
19	PTL-1-917-3wkinj7dptam	3219.22	0.578	0		19	CTL-19-214-3wkink7dptam	441.635	18	0		19	CTL-4-318-3wkinj7dptam	2820.39	7.134	0		19	CTL-21-319-3wkinj7dptam	495.183	20.569	1		19	CTL-19-188-3wkinj1monptam	379.806	13.178	0		19	CTL-19-248-3wkinj1monptam	620.385	48.313	1		19	CTL-19-Left-3wkinj1monptam	511.634	7.275	0		19	CTL-19-376-3wkinj1monptam	502.479	16.886	0		19	CTL-19-17-3wkinj3monptam
20	PTL-2-917-3wkinj7dptam	975.622	1.737	0		20	CTL-20-214-3wkinj7dptam	725.754	30.629	1		20	CTL-5-318-3wkinj7dptam	2468.47	6.843	1		20	CTL-22-319-3wkinj7dptam	8708.77	7.436	2		20	CTL-20-188-3wkinj1monptam	503.464	13.45	0		20	CTL-20-248-3wkinj1monptam	460.239	73.105	1		20	CTL-20-Left-3wkinj1monptam	979.111	7.007	0		20	CTL-20-376-3wkinj1monptam	608.264	26.449	0		20	CTL-20-17-3wkinj3monptam
21	PTL-3-917-3wkinj7dptam	2041.12	0.111	0		21	CTL-21-214-3wkinj7dptam	624.178	33.491	0		21	CTL-6-318-3wkinj7dptam	623.534	22.444	1		21	CTL-23-319-3wkinj7dptam	992.851	21.935	2		21	CTL-21-188-3wkinj1monptam	521.13	47.458	2		21	CTL-21-248-3wkinj1monptam	735.721	33.15	1		21	CTL-21-Left-3wkinj1monptam	852.479	15.668	0		21	CTL-21-376-3wkinj1monptam	1042.42	13.636	1		21	CTL-21-17-3wkinj3monptam
22	PTL-4-917-3wkinj7dptam	622.935	8.259	1		22	CTL-22-214-3wkinj7dptam	896.519	36.125	1		22	CTL-7-318-3wkinj7dptam	909.216	14.572	1		22	CTL-24-319-3wkinj7dptam	1251.21	9.464	1		22	CTL-22-188-3wkinj1monptam	647.732	21.818	1		22	CTL-22-248-3wkinj1monptam	400.367	90.367	2		22	CTL-22-Left-3wkinj1monptam	897.001	14.036	1		22	CTL-22-376-3wkinj1monptam	575.574	9.764	0		22	CTL-22-17-3wkinj3monptam
23	PTL-5-917-3wkinj7dptam	679.34	11.983	0		23	CTL-23-214-3wkinj7dptam	538.795	0.546	0		23	CTL-8-318-3wkinj7dptam	793.287	12.839	1		23	CTL-25-319-3wkinj7dptam	1812.64	20.283	2		23	CTL-23-188-3wkinj1monptam	618.289	11.429	0		23	CTL-23-248-3wkinj1monptam	358.127	49.436	0		23	CTL-23-Left-3wkinj1monptam	503.24	15.591	0		23	CTL-23-376-3wkinj1monptam	489.256	6.982	0		23	CTL-23-17-3wkinj3monptam
24	PTL-6-917-3wkinj7dptam	905.374	2.579	0		24	CTL-24-214-3wkinj7dptam	730.17	32.661	1		24	CTL-9-318-3wkinj7dptam	3972.23	16.99	0		24	CTL-26-319-3wkinj7dptam	910.873	13.273	0		24	CTL-24-188-3wkinj1monptam	705.144	24.843	2		24	CTL-24-248-3wkinj1monptam	453.627	38.543	1		24	CTL-24-Left-3wkinj1monptam	1377.25	7.393	0		24	CTL-24-376-3wkinj1monptam	583.655	33.858	2		24	CTL-24-17-3wkinj3monptam
25	PTL-7-917-3wkinj7dptam	1620.87	0.752	0		25	CTL-25-214-3wkinj7dptam	633.01	25.581	1		25	CTL-10-318-3wkinj7dptam	1844.93	12.118	1		25	CTL-27-319-3wkinj7dptam	5023.05	9.644	1		25	CTL-25-188-3wkinj1monptam	733.114	22.49	2		25	CTL-25-248-3wkinj1monptam	2233.97	20.191	2		25	CTL-25-Left-3wkinj1monptam	1277.99	17.19	1		25	CTL-25-376-3wkinj1monptam	660.79	17.232	1		25	CTL-25-17-3wkinj3monptam
26	PTL-8-917-3wkinj7dptam	542.563	0	0		26	CTL-26-214-3wkinj7dptam	418.081	16.197	0		26	CTL-11-318-3wkinj7dptam	396.644	20.251	0		26	CTL-28-319-3wkinj7dptam	729.526	19.296	1		26	CTL-26-188-3wkinj1monptam	1395.57	12.975	2		26	CTL-26-248-3wkinj1monptam	788.246	11.883	1		26	CTL-26-Left-3wkinj1monptam	1105.74	11.353	0		26	CTL-26-376-3wkinj1monptam	6316.25	7.223	2		26	CTL-26-17-3wkinj3monptam
27	PTL-9-917-3wkinj7dptam	1498.35	1.765	0		27	CTL-27-214-3wkinj7dptam	485.799	45.152	2		27	CTL-12-318-3wkinj7dptam	1743.08	14.537	1		27	CTL-29-319-3wkinj7dptam	597.864	26.454	0		27	CTL-27-188-3wkinj1monptam	766.973	15.355	0		27	CTL-27-248-3wkinj1monptam	268.503	20.793	0		27	CTL-27-Left-3wkinj1monptam	1702.77	13.716	1		27	CTL-27-376-3wkinj1monptam	5236	12.262	2		27	CTL-27-17-3wkinj3monptam
28	PTL-10-917-3wkinj7dptam	2112.82	0.254	0		28	CTL-28-214-3wkinj7dptam	494.631	25.595	0		28	CTL-13-318-3wkinj7dptam	1008.58	19.704	1		28	CTL-30-319-3wkinj7dptam	829.722	22.455	1		28	CTL-28-188-3wkinj1monptam	794.943	13.333	0		28	CTL-28-248-3wkinj1monptam	724.334	4.513	0		28	CTL-28-Left-3wkinj1monptam	1588.18	8.984	0		28	CTL-28-376-3wkinj1monptam	4604.22	6.518	2		28	CTL-28-17-3wkinj3monptam
29	PTL-11-917-3wkinj7dptam	1506.82	1.015	1		29	CTL-29-214-3wkinj7dptam	488.743	33.735	1		29	CTL-14-318-3wkinj7dptam	705.512	12.559	1		29	CTL-31-319-3wkinj7dptam	647.548	23.529	2		29	CTL-29-188-3wkinj1monptam	562.349	23.298	0		29	CTL-29-248-3wkinj1monptam	628.834	45.736	1		29	CTL-29-Left-3wkinj1monptam	1553.51	7.94	0		29	CTL-29-376-3wkinj1monptam	1557.03	20.311	2		29	CTL-29-17-3wkinj3monptam
30	PTL-12-917-3wkinj7dptam	1171.7	0.053	0		30	CTL-30-214-3wkinj7dptam	812.609	13.768	0		30	CTL-15-318-3wkinj7dptam	1109.61	16.343	1		30	CTL-32-319-3wkinj7dptam	384.223	3.233	0		30	CTL-30-188-3wkinj1monptam	3053.17	19.479	5		30	CTL-30-248-3wkinj1monptam	913.131	20.595	0		30	CTL-30-Left-3wkinj1monptam	1153.91	14.231	1		30	CTL-30-376-3wkinj1monptam	841.506	0.611	1		30	PTL-2-17-3wkinj3monptam
31	PTL-13-917-3wkinj7dptam	1123.97	2.371	0		31	PTL-1-214-3wkinj7dptam	936.267	20.597	3		31	CTL-16-318-3wkinj7dptam	598.692	28.769	1		31	CTL-33-319-3wkinj7dptam	1325.73	18.613	1		31	CTL-31-188-3wkinj1monptam	531.434	40.72	2		31	CTL-31-248-3wkinj1monptam	752.984	12.439	0		31	CTL-31-Left-3wkinj1monptam	579.876	20.642	0		31	CTL-31-376-3wkinj1monptam	1038.75	25.707	1		31	PTL-3-17-3wkinj3monptam
32	PTL-14-917-3wkinj7dptam	1015.91	1.932	0		32	PTL-2-214-3wkinj7dptam	806.72	3.285	0								32	CTL-34-319-3wkinj7dptam	924.95	6.714	0		32	CTL-32-188-3wkinj1monptam	437.219	10.438	0		32	CTL-32-248-3wkinj1monptam	509.825	12.536	0		32	CTL-32-Left-3wkinj1monptam	654.322	5.689	0		32	CTL-32-376-3wkinj1monptam	1110.74	15.212	0		32	PTL-4-17-3wkinj3monptam
33	PTL-15-917-3wkinj7dptam	2339.68	0.653	0		33	PTL-3-214-3wkinj7dptam	515.241	18.571	1								33	CTL-35-319-3wkinj7dptam	708.824	19.042	1		33	CTL-33-188-3wkinj1monptam	967.181	15.373	1		33	CTL-33-248-3wkinj1monptam	630.303	21.97	1		33	CTL-33-Left-3wkinj1monptam	680.962	0	0		33	CTL-33-376-3wkinj1monptam	876.768	20.654	1		33	PTL-5-17-3wkinj3monptam
34	PTL-16-917-3wkinj7dptam	2466.74	4.975	1		34	PTL-4-214-3wkinj7dptam	621.234	0	0								34	CTL-36-319-3wkinj7dptam	598.692	19.364	0		34	CTL-34-188-3wkinj1monptam	527.018	6.145	0		34	CTL-34-248-3wkinj1monptam	775.39	14.638	1		34	CTL-34-Left-3wkinj1monptam	807.593	11.93	0		34	CTL-34-376-3wkinj1monptam	821.304	6.261	0		34	PTL-6-17-3wkinj3monptam
35	PTL-17-917-3wkinj7dptam	694.216	4.405	0		35	PTL-5-214-3wkinj7dptam	1581.05	28.585	1								35	CTL-37-319-3wkinj7dptam	569.709	18.023	0		35	CTL-35-188-3wkinj1monptam	622.706	18.203	0		35	CTL-35-248-3wkinj1monptam	543.985	16.003	0		35	CTL-35-Left-3wkinj1monptam	3239.13	7.999	1		35	CTL-35-376-3wkinj1monptam	842.608	15.606	1		35	PTL-7-17-3wkinj3monptam
36	PTL-18-917-3wkinj7dptam	1374.59	0.977	0		36	PTL-6-214-3wkinj7dptam	3589.02	3.281	1								36	CTL-38-319-3wkinj7dptam	813.989	9.969	0		36	CTL-36-188-3wkinj1monptam	419.553	8.772	0		36	CTL-36-248-3wkinj1monptam	1901.56	34.634	2		36	CTL-36-Left-3wkinj1monptam	1706.05	8.342	0		36	CTL-36-376-3wkinj1monptam	736.088	25.699	1		36	PTL-8-17-3wkinj3monptam
37	PTL-19-917-3wkinj7dptam	732.646	0.367	0		37	PTL-7-214-3wkinj7dptam	2320.06	4.632	2								37	CTL-39-319-3wkinj7dptam	3607.05	6.933	2		37	CTL-37-188-3wkinj1monptam	1108.5	9.827	0		37	CTL-37-248-3wkinj1monptam	571.166	40.193	0		37	CTL-37-Left-3wkinj1monptam	712.346	5.943	0		37	CTL-37-376-3wkinj1monptam	526.354	23.098	1		37	PTL-9-17-3wkinj3monptam
38	PTL-20-917-3wkinj7dptam	1142.56	19.096	2		38	PTL-8-214-3wkinj7dptam	4643.06	0.824	0								38	CTL-40-319-3wkinj7dptam	808.192	24.283	1		38	CTL-38-188-3wkinj1monptam	515.241	26.286	1		38	CTL-38-248-3wkinj1monptam	665.932	24.049	0		38	CTL-38-Left-3wkinj1monptam	668.554	23.745	1		38	CTL-38-376-3wkinj1monptam	497.337	21.123	2		38	PTL-10-17-3wkinj3monptam
39	PTL-21-917-3wkinj7dptam	535.538	2.855	0		39	PTL-9-214-3wkinj7dptam	948.044	4.348	0								39	CTL-41-319-3wkinj7dptam	693.919	14.32	0		39	CTL-39-188-3wkinj1monptam	515.241	14.286	0		39	CTL-39-248-3wkinj1monptam	623.324	37.301	1		39	CTL-39-Left-3wkinj1monptam	756.138	18.147	1		39	CTL-39-376-3wkinj1monptam	618.916	7.537	0		39	PTL-11-17-3wkinj3monptam
40	PTL-22-917-3wkinj7dptam	685.125	0.694	0		40	PTL-10-214-3wkinj7dptam	918.601	4.808	0								40	CTL-42-319-3wkinj7dptam	640.923	10.207	0		40	CTL-40-188-3wkinj1monptam	460.773	39.297	1		40	CTL-40-248-3wkinj1monptam	575.206	34.163	0		40	CTL-40-Left-3wkinj1monptam	549.586	4.05	0		40	CTL-40-376-3wkinj1monptam	420.937	0	0		40	PTL-12-17-3wkinj3monptam
41	PTL-23-917-3wkinj7dptam	6161.38	0.355	0		41	PTL-11-214-3wkinj7dptam	653.62	0.901	0								41	CTL-44-319-3wkinj7dptam	379.254	36.245	2		41	CTL-41-188-3wkinj1monptam	655.092	43.371	1		41	PTL-1-248-3wkinj1monptam	733.149	81.313	6		41	CTL-41-Left-3wkinj1monptam	1976.83	7.606	1		41	CTL-41-376-3wkinj1monptam	1035.08	8.872	0		41	PTL-13-17-3wkinj3monptam
42	PTL-24-917-3wkinj7dptam	1247.94	0	0		42	PTL-12-214-3wkinj7dptam	524.074	17.978	?0								42	CTL-45-319-3wkinj7dptam	788.319	38.866	2		42	CTL-42-188-3wkinj1monptam	936.267	24.214	0		42	PTL-2-248-3wkinj1monptam	545.454	89.36	6		42	CTL-42-Left-3wkinj1monptam	1311.93	20.389	2		42	CTL-42-376-3wkinj1monptam	641.322	11.168	0		42	PTL-14-17-3wkinj3monptam
43	PTL-25-917-3wkinj7dptam	1508.68	13.188	2		43	PTL-13-214-3wkinj7dptam	1221.86	0.602	0								43	CTL-46-319-3wkinj7dptam	6578.16	11.43	1		43	CTL-43-188-3wkinj1monptam	1283.69	19.61	2		43	PTL-3-248-3wkinj1monptam	1447.93	13.064	0		43	CTL-43-Left-3wkinj1monptam	1138.59	8.782	1		43	CTL-43-376-3wkinj1monptam	694.949	9.884	0		43	PTL-15-17-3wkinj3monptam
44	PTL-26-917-3wkinj7dptam	574.588	11.722	0		44	PTL-14-214-3wkinj7dptam	943.627	0.156	0								44	CTL-47-319-3wkinj7dptam	2274.7	9.793	2		44	CTL-44-188-3wkinj1monptam	983.374	0.898	0		44	PTL-4-248-3wkinj1monptam	859.137	23.985	0		44	CTL-44-Left-3wkinj1monptam	640.454	6.952	0		44	CTL-44-376-3wkinj1monptam	661.892	4.051	0		44	PTL-16-17-3wkinj3monptam
45	PTL-27-917-3wkinj7dptam	718.597	6.671	1		45	PTL-15-214-3wkinj7dptam	915.657	3.055	0								45	CTL-48-319-3wkinj7dptam	746.916	16.519	0		45	CTL-45-188-3wkinj1monptam	2481.99	10.795	1		45	PTL-5-248-3wkinj1monptam	1101.93	66.5	6		45	CTL-45-Left-3wkinj1monptam	1574.68	15.829	1		45	CTL-45-376-3wkinj1monptam	1323.78	4.523	0		45	PTL-17-17-3wkinj3monptam
						46	PTL-16-214-3wkinj7dptam	2256.76	0.913	0								46	CTL-49-319-3wkinj7dptam	824.754	11.245	0		46	CTL-46-188-3wkinj1monptam	694.839	13.136	0		46	PTL-6-248-3wkinj1monptam	2815.06	27.858	6		46	CTL-46-Left-3wkinj1monptam	651.037	10.874	1		46	CTL-46-376-3wkinj1monptam	909.091	14.707	1		46	PTL-18-17-3wkinj3monptam
						47	PTL-17-214-3wkinj7dptam	1673.8	0.792	0								47	CTL-50-319-3wkinj7dptam	684.811	9.674	1		47	CTL-47-188-3wkinj1monptam	441.635	32.667	1		47	PTL-7-248-3wkinj1monptam	1397.98	62.06	5		47	CTL-47-Left-3wkinj1monptam	656.876	13.667	0		47	CTL-47-376-3wkinj1monptam	391.919	29.335	1		47	PTL-19-17-3wkinj3monptam
						48	PTL-18-214-3wkinj7dptam	953.932	1.698	0								48	CTL-51-319-3wkinj7dptam	1665.24	9.647	0		48	CTL-48-188-3wkinj1monptam	4322.14	7.936	2		48	PTL-8-248-3wkinj1monptam	606.795	55.872	2		48	CTL-48-Left-3wkinj1monptam	586.445	19.104	1		48	CTL-48-376-3wkinj1monptam	449.587	47.141	2		48	PTL-20-17-3wkinj3monptam
						49	PTL-19-214-3wkinj7dptam	1232.16	3.465	0								49	CTL-52-319-3wkinj7dptam	973.806	23.98	2		49	CTL-49-188-3wkinj1monptam	921.545	11.182	0		49	PTL-9-248-3wkinj1monptam	697.888	76.368	3		49	CTL-49-Left-3wkinj1monptam	454.339	17.912	1		49	CTL-49-376-3wkinj1monptam	629.201	7.706	0		49	PTL-21-17-3wkinj3monptam
						50	PTL-20-214-3wkinj7dptam	1245.41	0.827	0								50	CTL-53-319-3wkinj7dptam	1029.29	25.181	2		50	CTL-50-188-3wkinj1monptam	554.988	12.732	1		50	PTL-10-248-3wkinj1monptam	488.154	77.652	4		50	CTL-50-Left-3wkinj1monptam	605.786	11.747	0		50	CTL-50-376-3wkinj1monptam	1010.1	8.982	1
						51	PTL-21-214-3wkinj7dptam	819.969	28.007	2								51	CTL-54-319-3wkinj7dptam	629.33	18.289	0		51	CTL-51-188-3wkinj1monptam	808.192	21.858	1		51	PTL-11-248-3wkinj1monptam	844.444	66.942	3		51	CTL-51-Left-3wkinj1monptam	676.583	14.239	0		51	CTL-51-376-3wkinj1monptam	2093.3	26.005	3
						52	PTL-22-214-3wkinj7dptam	953.932	8.179	1								52	CTL-55-319-3wkinj7dptam	818.129	4.15	0		52	CTL-52-188-3wkinj1monptam	610.929	23.373	1		52	PTL-12-248-3wkinj1monptam	618.916	40.415	0		52	CTL-52-Left-3wkinj1monptam	1043.34	18.398	1		52	CTL-52-376-3wkinj1monptam	733.884	15.766	1
						53	PTL-23-214-3wkinj7dptam	905.352	15.772	0								53	CTL-56-319-3wkinj7dptam	1211.46	31.306	3		53	CTL-53-188-3wkinj1monptam	460.773	15.016	0		53	PTL-13-248-3wkinj1monptam	891.827	61.573	3		53	CTL-53-Left-3wkinj1monptam	1306.45	5.559	0		53	CTL-53-376-3wkinj1monptam	814.692	17.628	0
						54	PTL-24-214-3wkinj7dptam	1068.76	13.361	2								54	CTL-57-319-3wkinj7dptam	3342.07	17.096	2		54	CTL-54-188-3wkinj1monptam	4956.62	12.118	2		54	PTL-14-248-3wkinj1monptam	507.989	61.027	3		54	CTL-54-Left-3wkinj1monptam	1517.38	15.945	1		54	CTL-54-376-3wkinj1monptam	1141.6	14.64	0
						55	PTL-25-214-3wkinj7dptam	933.322	6.782	0								55	CTL-58-319-3wkinj7dptam	833.034	21.769	2		55	CTL-55-188-3wkinj1monptam	1399.98	14.511	1		55	PTL-15-248-3wkinj1monptam	892.562	70.494	4		55	CTL-55-Left-3wkinj1monptam	614.909	23.383	1		55	CTL-55-376-3wkinj1monptam	855.831	21.803	2
						56	PTL-26-214-3wkinj7dptam	778.75	6.427	1								56	CTL-59-319-3wkinj7dptam	585.443	48.373	0		56	CTL-56-188-3wkinj1monptam	721.337	14.898	0		56	PTL-16-248-3wkinj1monptam	644.261	35.006	3		56	CTL-56-Left-3wkinj1monptam	813.432	26.29	1		56	CTL-56-376-3wkinj1monptam	1094.21	15.173	0
						57	PTL-27-214-3wkinj7dptam	582.958	9.091	0								57	CTL-60-319-3wkinj7dptam	809.02	15.967	0		57	CTL-57-188-3wkinj1monptam	597.68	10.345	0		57	PTL-17-248-3wkinj1monptam	780.9	57.15	2		57	CTL-57-Left-3wkinj1monptam	371.5	13.851	0		57	CTL-57-376-3wkinj1monptam	1139.03	13.738	0
						58	PTL-28-214-3wkinj7dptam	700.728	15.126	0								58	CTL-61-319-3wkinj7dptam	436.391	28.273	0		58	CTL-58-188-3wkinj1monptam	419.553	23.509	1		58	PTL-18-248-3wkinj1monptam	505.05	52.218	3		58	CTL-58-Left-3wkinj1monptam	528.056	14.513	1		58	CTL-58-376-3wkinj1monptam	453.627	8.907	0
						59	PTL-29-214-3wkinj7dptam	497.576	20.414	0								59	PTL-1-319-3wkinj7dptam	1855.7	0	0		59	CTL-59-188-3wkinj1monptam	774.334	8.745	0		59	PTL-19-248-3wkinj1monptam	513.131	75.877	2		59	PTL-1-Left-3wkinj1monptam	1330.9	10.145	1		59	CTL-59-376-3wkinj1monptam	754.086	3.604	0
						60	PTL-30-214-3wkinj7dptam	582.958	15.152	1								60	PTL-2-319-3wkinj7dptam	795.771	5.931	0		60	CTL-60-188-3wkinj1monptam	680.118	7.576	0		60	PTL-20-248-3wkinj1monptam	530.395	83.934	2		60	PTL-2-Left-3wkinj1monptam	1646.2	18.2	1		60	CTL-60-376-3wkinj1monptam	7390.63	15.432	4
																		61	PTL-3-319-3wkinj7dptam	663.281	1.498	0		61	CTL-61-188-3wkinj1monptam	808.192	10.2	0		61	PTL-21-248-3wkinj1monptam	457.667	79.695	2		61	PTL-3-Left-3wkinj1monptam	546.302	44.89	1		61	CTL-61-376-3wkinj1monptam	18626.3	9.966	5
																		62	PTL-4-319-3wkinj7dptam	549.008	1.961	0		62	CTL-62-188-3wkinj1monptam	846.467	4.348	1		62	PTL-22-248-3wkinj1monptam	571.901	76.236	0		62	PTL-4-Left-3wkinj1monptam	1773.57	27.428	3		62	CTL-62-376-3wkinj1monptam	634.711	9.606	0
																		63	PTL-5-319-3wkinj7dptam	4763.86	13.576	4		63	CTL-63-188-3wkinj1monptam	1682.63	12.773	2		63	PTL-23-248-3wkinj1monptam	826.446	73.556	4		63	PTL-5-Left-3wkinj1monptam	629.871	28.331	1		63	CTL-63-376-3wkinj1monptam	522.681	31.131	0
																		64	PTL-6-319-3wkinj7dptam	1343.12	0.617	0		64	CTL-64-188-3wkinj1monptam	412.193	16.786	0		64	PTL-24-248-3wkinj1monptam	820.202	35.692	4		64	PTL-6-Left-3wkinj1monptam	810.512	28.231	2		64	CTL-64-376-3wkinj1monptam	504.316	10.779	0
																		65	PTL-7-319-3wkinj7dptam	1306.69	28.834	1		65	CTL-66-188-3wkinj1monptam	557.932	15.303	1		65	PTL-25-248-3wkinj1monptam	1145.27	58.852	2		65	PTL-7-Left-3wkinj1monptam	783.142	54.24	3		65	CTL-65-376-3wkinj1monptam	819.467	25.101	1
																		66	PTL-8-319-3wkinj7dptam	1332.36	35.364	4		66	CTL-67-188-3wkinj1monptam	1056.98	17.549	2		66	PTL-26-248-3wkinj1monptam	537.741	79.372	2		66	PTL-8-Left-3wkinj1monptam	1829.04	22.027	3		66	CTL-66-376-3wkinj1monptam	565.289	13.905	1
																		67	PTL-9-319-3wkinj7dptam	740.291	13.982	1		67	CTL-68-188-3wkinj1monptam	809.665	23.091	1		67	PTL-27-248-3wkinj1monptam	1039.12	74.832	5		67	PTL-9-Left-3wkinj1monptam	1274.34	21.735	2		67	CTL-67-376-3wkinj1monptam	653.811	5.112	0
																		68	PTL-10-319-3wkinj7dptam	796.599	1.247	0		68	CTL-69-188-3wkinj1monptam	2852.96	17.595	2		68	PTL-28-248-3wkinj1monptam	1484.66	63.953	4		68	PTL-10-Left-3wkinj1monptam	961.594	25.844	2		68	CTL-68-376-3wkinj1monptam	465.748	16.325	0
																		69	PTL-11-319-3wkinj7dptam	705.512	0	0		69	CTL-70-188-3wkinj1monptam	2309.75	2.932	2		69	PTL-29-248-3wkinj1monptam	1471.81	35.114	3		69	PTL-11-Left-3wkinj1monptam	669.649	5.668	0		69	CTL-69-376-3wkinj1monptam	682.461	9.849	1
																		70	PTL-12-319-3wkinj7dptam	1037.57	0.878	0		70	CTL-71-188-3wkinj1monptam	1192.41	15.679	1		70	PTL-30-248-3wkinj1monptam	838.2	31.814	1		70	PTL-12-Left-3wkinj1monptam	942.617	4.22	0		70	CTL-70-376-3wkinj1monptam	571.166	4.695	0
																		71	PTL-13-319-3wkinj7dptam	987.883	0	0		71	CTL-72-188-3wkinj1monptam	390.111	30.566	1		71	PTL-31-248-3wkinj1monptam	1000.92	70.459	7		71	PTL-13-Left-3wkinj1monptam	646.658	34.199	2		71	CTL-71-376-3wkinj1monptam	610.468	9.326	0
																		72	PTL-14-319-3wkinj7dptam	3111.04	2.262	1		72	CTL-73-188-3wkinj1monptam	663.925	18.404	1		72	PTL-32-248-3wkinj1monptam	392.286	42.228	0		72	PTL-14-Left-3wkinj1monptam	592.648	29.741	2		72	CTL-72-376-3wkinj1monptam	710.744	5.788	0
																		73	PTL-15-319-3wkinj7dptam	1470.64	13.514	2		73	CTL-74-188-3wkinj1monptam	456.356	9.355	1		73	PTL-33-248-3wkinj1monptam	1029.93	46.933	0		73	PTL-15-Left-3wkinj1monptam	760.152	36.006	4		73	CTL-73-376-3wkinj1monptam	1445.73	10.772	1
																		74	PTL-16-319-3wkinj7dptam	727.87	1.251	0		74	PTL-1-188-3wkinj1monptam	2446.66	8.424	1								74	PTL-16-Left-3wkinj1monptam	667.094	44.858	4		74	CTL-74-376-3wkinj1monptam	1762.35	28.533	1
																		75	PTL-17-319-3wkinj7dptam	542.383	1.679	0		75	PTL-2-188-3wkinj1monptam	1367.6	2.691	0								75	PTL-17-Left-3wkinj1monptam	616.734	25.503	1		75	CTL-75-376-3wkinj1monptam	3974.66	6.293	0
																		76	PTL-18-319-3wkinj7dptam	573.022	0	0		76	PTL-3-188-3wkinj1monptam	641.843	13.761	0								76	PTL-18-Left-3wkinj1monptam	1234.56	1.389	0		76	CTL-76-376-3wkinj1monptam	968.228	9.674	1
																		77	PTL-19-319-3wkinj7dptam	683.983	1.09	0		77	PTL-4-188-3wkinj1monptam	669.813	27.912	1								77	PTL-19-Left-3wkinj1monptam	1103.55	1.786	0		77	CTL-77-376-3wkinj1monptam	426.446	26.443	0
																		78	PTL-20-319-3wkinj7dptam	968.009	10.009	0		78	PTL-5-188-3wkinj1monptam	2056.55	22.334	7								78	PTL-20-Left-3wkinj1monptam	4903.22	5.79	2		78	CTL-78-376-3wkinj1monptam	669.605	41.744	3
																		79	PTL-21-319-3wkinj7dptam	1194.9	3.326	0		79	PTL-6-188-3wkinj1monptam	999.568	32.695	2								79	PTL-21-Left-3wkinj1monptam	2016.61	13.97	1		79	CTL-79-376-3wkinj1monptam	658.953	17.168	0
																		80	PTL-22-319-3wkinj7dptam	528.306	0	0		80	PTL-7-188-3wkinj1monptam	1095.26	11.559	1								80	PTL-22-Left-3wkinj1monptam	910.139	49.318	3		80	CTL-80-376-3wkinj1monptam	573.003	3.59	0
																		81	PTL-23-319-3wkinj7dptam	1062.41	1.481	0		81	PTL-8-188-3wkinj1monptam	2281.78	5.742	1								81	PTL-23-Left-3wkinj1monptam	565.279	14.784	0		81	CTL-81-376-3wkinj1monptam	2510.93	17.335	2
																		82	PTL-24-319-3wkinj7dptam	380.082	0	0		82	PTL-9-188-3wkinj1monptam	725.754	27.586	2								82	PTL-24-Left-3wkinj1monptam	898.461	66.328	6		82	CTL-82-376-3wkinj1monptam	1456.38	7.037	0
																		83	PTL-25-319-3wkinj7dptam	674.046	8.477	1		83	PTL-10-188-3wkinj1monptam	641.843	10.78	1								83	PTL-25-Left-3wkinj1monptam	644.834	33.107	3		83	CTL-83-376-3wkinj1monptam	949.495	29.13	1
																		84	PTL-26-319-3wkinj7dptam	4131.22	0.02	0		84	PTL-11-188-3wkinj1monptam	569.709	13.178	0								84	PTL-26-Left-3wkinj1monptam	678.407	66.272	3		84	CTL-84-376-3wkinj1monptam	632.874	20.952	0
																		85	PTL-27-319-3wkinj7dptam	796.599	2.183	0		85	PTL-12-188-3wkinj1monptam	852.356	26.77	2								85	PTL-27-Left-3wkinj1monptam	1500.96	0.024	0		85	CTL-85-376-3wkinj1monptam	1523.6	26.181	2
																		86	PTL-28-319-3wkinj7dptam	10773.1	0.692	1		86	PTL-13-188-3wkinj1monptam	660.981	32.071	1								86	PTL-28-Left-3wkinj1monptam	1158.29	14.524	2		86	CTL-86-376-3wkinj1monptam	1233.79	27.121	2
																		87	PTL-29-319-3wkinj7dptam	1802.7	1.883	0		87	PTL-14-188-3wkinj1monptam	794.943	30.185	2								87	PTL-29-Left-3wkinj1monptam	545.572	13.378	1		87	CTL-87-376-3wkinj1monptam	1418.55	11.16	0
																		88	PTL-30-319-3wkinj7dptam	657.484	0	0		88	PTL-15-188-3wkinj1monptam	1875.48	30.612	3								88	PTL-30-Left-3wkinj1monptam	433.173	60.573	2		88	CTL-88-376-3wkinj1monptam	1242.24	6.475	0
																		89	PTL-31-319-3wkinj7dptam	813.989	5.188	1		89	PTL-16-188-3wkinj1monptam	1245.41	15.603	0								89	PTL-31-Left-3wkinj1monptam	536.084	37.645	2		89	CTL-89-376-3wkinj1monptam	602.755	0.366	0
																		90	PTL-32-319-3wkinj7dptam	1514.53	0.765	0		90	PTL-17-188-3wkinj1monptam	1002.51	18.062	1								90	PTL-32-Left-3wkinj1monptam	476.965	30.604	1		90	PTL-1-376-3wkinj1monptam	457.668	52.648	2
																		91	PTL-33-319-3wkinj7dptam	1069.03	4.957	0		91	PTL-18-188-3wkinj1monptam	686.007	2.79	0								91	PTL-33-Left-3wkinj1monptam	453.974	22.186	0		91	PTL-2-376-3wkinj1monptam	767.677	37.943	1
																		92	PTL-34-319-3wkinj7dptam	1202.35	0.551	0		92	PTL-19-188-3wkinj1monptam	1386.73	21.444	2								92	PTL-34-Left-3wkinj1monptam	492.292	21.423	0		92	PTL-3-376-3wkinj1monptam	554.27	32.869	1
																		93	PTL-35-319-3wkinj7dptam	1098.84	5.652	1		93	PTL-20-188-3wkinj1monptam	4635.7	45.665	18								93	PTL-35-Left-3wkinj1monptam	1033.12	46.026	5		93	PTL-4-376-3wkinj1monptam	2087.05	15.241	4
																		94	PTL-36-319-3wkinj7dptam	682.326	12.257	0		94	PTL-21-188-3wkinj1monptam	575.598	56.01	2								94	PTL-36-Left-3wkinj1monptam	586.809	52.301	3		94	PTL-5-376-3wkinj1monptam	369.881	21.847	0
																		95	PTL-37-319-3wkinj7dptam	1498.8	8.232	0		95	PTL-22-188-3wkinj1monptam	2024.16	55.055	16								95	PTL-37-Left-3wkinj1monptam	864.887	39.578	1		95	PTL-6-376-3wkinj1monptam	894.031	11.915	0
																		96	PTL-38-319-3wkinj7dptam	1931.88	3.729	1		96	PTL-23-188-3wkinj1monptam	719.865	43.763	2								96	PTL-37-Left-3wkinj1monptam	725.483	14.286	0		96	PTL-7-376-3wkinj1monptam	394.858	41.953	1
																		97	PTL-39-319-3wkinj7dptam	834.691	13.988	1		97	PTL-24-188-3wkinj1monptam	840.579	35.026	2								97	PTL-38-Left-3wkinj1monptam	1046.26	51.308	4		97	PTL-8-376-3wkinj1monptam	731.68	25.552	2
																		98	PTL-40-319-3wkinj7dptam	1887.99	21.623	3		98	PTL-25-188-3wkinj1monptam	543.211	25.203	1								98	PTL-39-Left-3wkinj1monptam	494.482	53.801	3		98	PTL-9-376-3wkinj1monptam	579.982	22.229	0
																		99	PTL-41-319-3wkinj7dptam	515.885	6.1	0		99	PTL-26-188-3wkinj1monptam	3724.46	36.047	14								99	PTL-40-Left-3wkinj1monptam	651.767	57.951	4		99	PTL-10-376-3wkinj1monptam	655.28	2.242	0
																		100	PTL-42-319-3wkinj7dptam	473.654	6.469	0		100	PTL-27-188-3wkinj1monptam	1264.55	15.367	4								100	PTL-41-Left-3wkinj1monptam	830.584	48.155	4		100	PTL-11-376-3wkinj1monptam	1864.46	0.808	0
																		101	PTL-43-319-3wkinj7dptam	482.762	9.777	1		101	PTL-28-188-3wkinj1monptam	787.583	40.374	2								101	PTL-42-Left-3wkinj1monptam	431.349	24.196	0		101	PTL-12-376-3wkinj1monptam	1139.39	13.121	1
																		102	PTL-44-319-3wkinj7dptam	533.275	0	0		102	PTL-29-188-3wkinj1monptam	643.315	9.153	0								102	PTL-43-Left-3wkinj1monptam	806.863	68.431	5		102	PTL-13-376-3wkinj1monptam	1769.33	9.819	1
																		103	PTL-45-319-3wkinj7dptam	1061.58	26.209	2		103	PTL-30-188-3wkinj1monptam	524.074	27.809	3								103	PTL-44-Left-3wkinj1monptam	513.823	19.744	1		103	PTL-14-376-3wkinj1monptam	678.788	37.825	1
																		104	PTL-46-319-3wkinj7dptam	417.345	5.159	0		104	PTL-31-188-3wkinj1monptam	652.148	27.088	0														104	PTL-15-376-3wkinj1monptam	516.804	27.576	1
																		105	PTL-48-319-3wkinj7dptam	955.588	0.347	0		105	PTL-32-188-3wkinj1monptam	906.824	66.071	6														105	PTL-16-376-3wkinj1monptam	805.142	43.385	3
																		106	PTL-49-319-3wkinj7dptam	799.912	6.418	0		106	PTL-33-188-3wkinj1monptam	496.104	55.786	0														106	PTL-17-376-3wkinj1monptam	710.009	43.663	3
																		107	PTL-50-319-3wkinj7dptam	2134.75	5.392	0		107	PTL-34-188-3wkinj1monptam	372.446	89.723	5														107	PTL-18-376-3wkinj1monptam	440.771	20.583	1
																		108	PTL-51-319-3wkinj7dptam	770.929	5.8	0		108	PTL-35-188-3wkinj1monptam	531.434	35.457	3														108	PTL-19-376-3wkinj1monptam	868.687	46.131	2
																								109	PTL-36-188-3wkinj1monptam	3555.16	49.731	13														109	PTL-20-376-3wkinj1monptam	659.32	33.259	1
																								110	PTL-37-188-3wkinj1monptam	574.126	28.718	2														110	PTL-21-376-3wkinj1monptam	485.583	44.251	1
																								111	PTL-38-188-3wkinj1monptam	337.115	80.349	2														111	PTL-22-376-3wkinj1monptam	1918.09	15.894	1
																								112	PTL-39-188-3wkinj1monptam	1298.41	1.361	0														112	PTL-23-376-3wkinj1monptam	778.696	12.5	0
																								113	PTL-40-188-3wkinj1monptam	750.78	1.961	0														113	PTL-24-376-3wkinj1monptam	812.121	9.317	0
																								114	PTL-41-188-3wkinj1monptam	1891.67	8.016	2														114	PTL-25-376-3wkinj1monptam	988.43	2.564	0
																								115	PTL-42-188-3wkinj1monptam	559.405	11.053	1														115	PTL-26-376-3wkinj1monptam	1136.45	30.026	0
																								116	PTL-43-188-3wkinj1monptam	1246.88	26.8	1														116	PTL-27-376-3wkinj1monptam	932.966	19.606	1
																								117	PTL-44-188-3wkinj1monptam	688.951	21.368	0														117	PTL-28-376-3wkinj1monptam	823.141	9.906	0
																								118	PTL-45-188-3wkinj1monptam	590.319	42.394	3														118	PTL-29-376-3wkinj1monptam	753.719	36.16	2
																								119	PTL-46-188-3wkinj1monptam	978.958	21.805	2														119	PTL-30-376-3wkinj1monptam	549.862	47.762	0
																								120	PTL-47-188-3wkinj1monptam	1639.94	56.463	8														120	PTL-31-376-3wkinj1monptam	905.051	27.273	1
																																										121	PTL-33-376-3wkinj1monptam	1285.22	7.602	0
																																										122	PTL-34-376-3wkinj1monptam	496.97	27.421	1
																																										123	PTL-35-376-3wkinj1monptam	1151.52	6.699	0
																																										124	PTL-36-376-3wkinj1monptam	858.402	2.91	0
																																										125	PTL-37-376-3wkinj1monptam	1885.03	3.8	0
																																										126	PTL-38-376-3wkinj1monptam	1417.45	53.563	4
																																										127	PTL-39-376-3wkinj1monptam	592.837	66.605	4
																																										128	PTL-40-376-3wkinj1monptam	1154.09	49.459	1
																																										129	PTL-41-376-3wkinj1monptam	486.318	50.151	2
																																										130	PTL-42-376-3wkinj1monptam	777.594	47	2
																																										131	PTL-43-376-3wkinj1monptam	602.388	52.439	2
																																										132	PTL-44-376-3wkinj1monptam	838.2	75.46	7
																																										133	PTL-45-376-3wkinj1monptam	703.765	56.367	2
																																										134	PTL-46-376-3wkinj1monptam	745.271	11.631	1
																																										135	PTL-47-376-3wkinj1monptam	642.792	53.2	1
																																										136	PTL-48-376-3wkinj1monptam	512.029	89.742	2
																																										137	PTL-49-376-3wkinj1monptam	475.666	65.946	2
																																										138	PTL-50-376-3wkinj1monptam	1735.17	22.671	0
																																										139	PTL-51-376-3wkinj1monptam	575.574	21.953	1
																																										140	PTL-52-376-3wkinj1monptam	797.062	22.12	0
																																										141	PTL-53-376-3wkinj1monptam	606.428	50.03	2
																																										142	PTL-54-376-3wkinj1monptam	2746.01	16.586	1
																																										143	PTL-55-376-3wkinj1monptam	893.664	8.59	0
																																										144	PTL-56-376-3wkinj1monptam	3319.01	3.796	0
																																										145	PTL-57-376-3wkinj1monptam	931.864	12.18	1
																																										146	PTL-58-376-3wkinj1monptam	1373.74	13.957	2
																																										147	PTL-59-376-3wkinj1monptam	458.402	15.946	0
																																										148	PTL-60-376-3wkinj1monptam	1430.3	11.043	0
																																										149	PTL-61-376-3wkinj1monptam	2000.73	47.861	4
																																										150	PTL-62-376-3wkinj1monptam	448.852	30.196	0
																																										151	PTL-63-376-3wkinj1monptam	1994.49	47.238	3
																																										152	PTL-64-376-3wkinj1monptam	572.635	49.198	2
																																										153	PTL-65-376-3wkinj1monptam	627.732	56.875	4
																																										154	PTL-66-376-3wkinj1monptam	981.451	39.596	3
																																										155	PTL-67-376-3wkinj1monptam	1784.02	27.198	0
																																										156	PTL-68-376-3wkinj1monptam	678.788	9.307	0
																																										157	PTL-69-376-3wkinj1monptam	1044.99	5.975	0
																																										158	PTL-70-376-3wkinj1monptam	636.18	40.531	1
																																										159	PTL-71-376-3wkinj1monptam	559.412	46.881	2
																																										160	PTL-72-376-3wkinj1monptam	2306.7	0.366	0
																																										161	PTL-73-376-3wkinj1monptam	433.425	43.475	2
																																										162	PTL-74-376-3wkinj1monptam	411.754	69.67	2
																																										163	PTL-75-376-3wkinj1monptam	1188.98	45.907	5
																																										164	PTL-76-376-3wkinj1monptam	388.981	62.134	0
																																										165	PTL-77-376-3wkinj1monptam	433.425	64.237	2
																																										166	PTL-78-376-3wkinj1monptam	670.707	34.118	3
																																										167	PTL-79-376-3wkinj1monptam	977.41	12.176	1
																																										168	PTL-80-376-3wkinj1monptam	3527.27	8.851	1
																																										169	PTL-81-376-3wkinj1monptam	423.508	70.078	3
																																										170	PTL-82-376-3wkinj1monptam	1060.06	44.213	0
																																										171	PTL-83-376-3wkinj1monptam	775.023	34.645	1
																																										172	PTL-84-376-3wkinj1monptam	1203.67	60.024	2
																																										173	PTL-85-376-3wkinj1monptam	404.408	17.53	0
																																										174	PTL-86-376-3wkinj1monptam	606.061	14.485	0
																																										175	PTL-87-376-3wkinj1monptam	577.778	56.516	5
[truncated: 18 more columns]

## Sheet: Figure 1.F
PV size
25% Percentile	572.1
Median	807.5
75% Percentile	1248
							% ZsGreen Area
Time	Total PV Vessel Area (µm²)	PV size	% ZsGreen Area			Time	Small	Intermediate	Large
7 days	3219.22	Large	0.578			7 days	0	1.737	0.578
7 days	975.622	Intermediate	1.737			7 days	2.855	8.259	0.111
7 days	2041.12	Large	0.111			7 days	18.571	11.983	0.752
7 days	622.935	Intermediate	8.259			7 days	17.978	2.579	1.765
7 days	679.34	Intermediate	11.983			7 days	20.414	0.053	0.254
7 days	905.374	Intermediate	2.579			7 days	1.961	2.371	1.015
7 days	1620.87	Large	0.752			7 days	1.679	1.932	0.653
7 days	542.563	Small	0			7 days	0	4.405	4.975
7 days	1498.35	Large	1.765			7 days	0	0.367	0.977
7 days	2112.82	Large	0.254			7 days	6.1	19.096	0.355
7 days	1506.82	Large	1.015			7 days	6.469	0.694	13.188
7 days	1171.7	Intermediate	0.053			7 days	9.777	0	28.585
7 days	1123.97	Intermediate	2.371			7 days	0	6.671	3.281
7 days	1015.91	Intermediate	1.932			7 days	5.159	20.597	4.632
7 days	2339.68	Large	0.653			7 days		3.285	0.824
7 days	2466.74	Large	4.975			7 days		0	0.913
7 days	694.216	Intermediate	4.405			7 days		4.348	0.792
7 days	1374.59	Large	0.977			7 days		4.808	0.441
7 days	732.646	Intermediate	0.367			7 days		0.901	7.662
7 days	1142.56	Intermediate	19.096			7 days		0.602	3.823
7 days	535.538	Small	2.855			7 days		0.156	8.116
7 days	685.125	Intermediate	0.694			7 days		3.055	17.644
7 days	6161.38	Large	0.355			7 days		1.698	4.998
7 days	1247.94	Intermediate	0			7 days		3.465	1.079
7 days	1508.68	Large	13.188			7 days		0.827	0
7 days	574.588	Intermediate	11.722			7 days		28.007	13.576
7 days	718.597	Intermediate	6.671			7 days		8.179	2.262
7 days	936.267	Intermediate	20.597			7 days		15.772	13.514
7 days	806.72	Intermediate	3.285			7 days		13.361	0.02
7 days	515.241	Small	18.571			7 days		6.782	0.692
7 days	621.234	Intermediate	0			7 days		6.427	1.883
7 days	1581.05	Large	28.585			7 days		15.126	0.765
7 days	3589.02	Large	3.281			7 days		33.523	8.232
7 days	2320.06	Large	4.632			7 days		30.666	3.729
7 days	4643.06	Large	0.824			7 days		0.647	21.623
7 days	948.044	Intermediate	4.348			7 days		0	5.392
7 days	918.601	Intermediate	4.808			7 days		14.24	0.617
7 days	653.62	Intermediate	0.901			7 days		2.513	28.834
7 days	524.074	Small	17.978			7 days		12.537	35.364
7 days	1221.86	Intermediate	0.602			7 days		0.301
7 days	943.627	Intermediate	0.156			7 days		5.931
7 days	915.657	Intermediate	3.055			7 days		1.498
7 days	2256.76	Large	0.913			7 days		13.982
7 days	1673.8	Large	0.792			7 days		1.247
7 days	953.932	Intermediate	1.698			7 days		0
7 days	1232.16	Intermediate	3.465			7 days		0.878
7 days	1245.41	Intermediate	0.827			7 days		0
7 days	819.969	Intermediate	28.007			7 days		1.251
7 days	953.932	Intermediate	8.179			7 days		1.09
7 days	905.352	Intermediate	15.772			7 days		10.009
7 days	1068.76	Intermediate	13.361			7 days		3.326
7 days	933.322	Intermediate	6.782			7 days		1.481
7 days	778.75	Intermediate	6.427			7 days		8.477
7 days	582.958	Intermediate	9.091			7 days		2.183
7 days	700.728	Intermediate	15.126			7 days		0
7 days	497.576	Small	20.414			7 days		5.188
7 days	582.958	Intermediate	15.152			7 days		4.957
7 days	1876.4	Large	0.441			7 days		0.551
7 days	4247.15	Large	7.662			7 days		5.652
7 days	3920.06	Large	3.823			7 days		12.257
7 days	2285.46	Large	8.116			7 days		13.988
7 days	1165.92	Intermediate	33.523			7 days		26.209
7 days	1426.76	Large	17.644			7 days		0.347
7 days	1045.02	Intermediate	30.666			7 days		6.418
7 days	3413.29	Large	4.998			7 days		5.8
7 days	895.967	Intermediate	0.647			7 days		11.722
7 days	2994.29	Large	1.079			7 days		9.091
7 days	1000.3	Intermediate	0			7 days		15.152
7 days	779.21	Intermediate	14.24			7 days		0
7 days	922.466	Intermediate	2.513
7 days	832.206	Intermediate	12.537
7 days	1098.84	Intermediate	0.301
7 days	1855.7	Large	0
7 days	795.771	Intermediate	5.931
7 days	663.281	Intermediate	1.498
7 days	549.008	Small	1.961
7 days	4763.86	Large	13.576
7 days	1343.12	Large	0.617
7 days	1306.69	Large	28.834
7 days	1332.36	Large	35.364
7 days	740.291	Intermediate	13.982
7 days	796.599	Intermediate	1.247
7 days	705.512	Intermediate	0
7 days	1037.57	Intermediate	0.878
7 days	987.883	Intermediate	0
7 days	3111.04	Large	2.262
7 days	1470.64	Large	13.514
7 days	727.87	Intermediate	1.251
7 days	542.383	Small	1.679
7 days	573.022	Intermediate	0
7 days	683.983	Intermediate	1.09
7 days	968.009	Intermediate	10.009
7 days	1194.9	Intermediate	3.326
7 days	528.306	Small	0
7 days	1062.41	Intermediate	1.481
7 days	380.082	Small	0
7 days	674.046	Intermediate	8.477
7 days	4131.22	Large	0.02
7 days	796.599	Intermediate	2.183
7 days	10773.1	Large	0.692
7 days	1802.7	Large	1.883
7 days	657.484	Intermediate	0
7 days	813.989	Intermediate	5.188
7 days	1514.53	Large	0.765
7 days	1069.03	Intermediate	4.957
7 days	1202.35	Intermediate	0.551
7 days	1098.84	Intermediate	5.652
7 days	682.326	Intermediate	12.257
7 days	1498.8	Large	8.232
7 days	1931.88	Large	3.729
7 days	834.691	Intermediate	13.988
7 days	1887.99	Large	21.623
7 days	515.885	Small	6.1
7 days	473.654	Small	6.469
7 days	482.762	Small	9.777
7 days	533.275	Small	0
7 days	1061.58	Intermediate	26.209
7 days	417.345	Small	5.159
7 days	955.588	Intermediate	0.347
7 days	799.912	Intermediate	6.418
7 days	2134.75	Large	5.392
7 days	770.929	Intermediate	5.8
							% ZsGreen Area
Time	Total PV Vessel Area (µm²)	PV size	% ZsGreen Area			Time	Small	Intermediate	Large
1 month	2446.66	Large	8.424			1 month	13.178	13.761	8.424
1 month	1367.6	Large	2.691			1 month	25.203	27.912	2.691
1 month	641.843	Intermediate	13.761			1 month	27.809	32.695	22.334
1 month	669.813	Intermediate	27.912			1 month	55.786	11.559	5.742
1 month	2056.55	Large	22.334			1 month	89.723	27.586	30.612
1 month	999.568	Intermediate	32.695			1 month	35.457	10.78	21.444
1 month	1095.26	Intermediate	11.559			1 month	80.349	26.77	45.665
1 month	2281.78	Large	5.742			1 month	11.053	32.071	55.055
1 month	725.754	Intermediate	27.586			1 month	89.36	30.185	36.047
1 month	641.843	Intermediate	10.78			1 month	77.652	15.603	49.731
1 month	569.709	Small	13.178			1 month	61.027	18.062	8.016
1 month	852.356	Intermediate	26.77			1 month	52.218	2.79	56.463
1 month	660.981	Intermediate	32.071			1 month	75.877	43.763	13.064
1 month	794.943	Intermediate	30.185			1 month	83.934	35.026	27.858
1 month	1875.48	Large	30.612			1 month	79.695	40.374	62.06
1 month	1245.41	Intermediate	15.603			1 month	79.372	9.153	63.953
1 month	1002.51	Intermediate	18.062			1 month	42.228	27.088	35.114
1 month	686.007	Intermediate	2.79			1 month	44.89	27.428	18.2
1 month	1386.73	Large	21.444			1 month	66.071	22.027	5.79
1 month	4635.7	Large	45.665			1 month	14.784	1.961	13.97
1 month	575.598	Intermediate	56.01			1 month	13.378	26.8	0.024
1 month	2024.16	Large	55.055			1 month	60.573	21.368	10.145
1 month	719.865	Intermediate	43.763			1 month	37.645	21.805	15.367
1 month	840.579	Intermediate	35.026			1 month	30.604	81.313	1.361
1 month	543.211	Small	25.203			1 month	22.186	23.985	21.735
1 month	3724.46	Large	36.047			1 month	21.423	66.5	15.241
1 month	1264.55	Large	15.367			1 month	53.801	76.368	0.808
1 month	787.583	Intermediate	40.374			1 month	24.196	66.942	9.819
1 month	643.315	Intermediate	9.153			1 month	19.744	40.415	15.894
1 month	524.074	Small	27.809			1 month	76.236	61.573	7.602
1 month	652.148	Intermediate	27.088			1 month	52.648	70.494	3.8
1 month	906.824	Intermediate	66.071			1 month	32.869	35.006	53.563
1 month	496.104	Small	55.786			1 month	21.847	57.15	22.671
1 month	372.446	Small	89.723			1 month	41.953	73.556	16.586
1 month	531.434	Small	35.457			1 month	27.576	35.692	3.796
1 month	3555.16	Large	49.731			1 month	20.583	58.852	13.957
1 month	574.126	Intermediate	28.718			1 month	44.251	74.832	11.043
1 month	337.115	Small	80.349			1 month	47.762	31.814	47.861
1 month	1298.41	Large	1.361			1 month	27.421	70.459	47.238
1 month	750.78	Intermediate	1.961			1 month	50.151	46.933	27.198
1 month	1891.67	Large	8.016			1 month	89.742	28.331	0.366
1 month	559.405	Small	11.053			1 month	65.946	28.231	8.851
1 month	1246.88	Intermediate	26.8			1 month	15.946	54.24
1 month	688.951	Intermediate	21.368			1 month	30.196	25.844
1 month	590.319	Intermediate	42.394			1 month	46.881	5.668
1 month	978.958	Intermediate	21.805			1 month	43.475	4.22
1 month	1639.94	Large	56.463			1 month	69.67	34.199
1 month	733.149	Intermediate	81.313			1 month	62.134	36.006
1 month	545.454	Small	89.36			1 month	64.237	44.858
1 month	1447.93	Large	13.064			1 month	70.078	1.389
1 month	859.137	Intermediate	23.985			1 month	17.53	1.786
1 month	1101.93	Intermediate	66.5			1 month		49.318
1 month	2815.06	Large	27.858			1 month		66.328
1 month	1397.98	Large	62.06			1 month		33.107
1 month	606.795	Intermediate	55.872			1 month		66.272
1 month	697.888	Intermediate	76.368			1 month		14.524
1 month	488.154	Small	77.652			1 month		46.026
1 month	844.444	Intermediate	66.942			1 month		39.578
1 month	618.916	Intermediate	40.415			1 month		14.286
1 month	891.827	Intermediate	61.573			1 month		51.308
1 month	507.989	Small	61.027			1 month		57.951
1 month	892.562	Intermediate	70.494			1 month		48.155
1 month	644.261	Intermediate	35.006			1 month		68.431
1 month	780.9	Intermediate	57.15			1 month		56.01
1 month	505.05	Small	52.218			1 month		28.718
1 month	513.131	Small	75.877			1 month		42.394
1 month	530.395	Small	83.934			1 month		55.872
1 month	457.667	Small	79.695			1 month		29.741
1 month	571.901	Small	76.236			1 month		25.503
1 month	826.446	Intermediate	73.556			1 month		52.301
1 month	820.202	Intermediate	35.692			1 month		37.943
1 month	1145.27	Intermediate	58.852			1 month		11.915
1 month	537.741	Small	79.372			1 month		25.552
1 month	1039.12	Intermediate	74.832			1 month		22.229
1 month	1484.66	Large	63.953			1 month		2.242
1 month	1471.81	Large	35.114			1 month		13.121
1 month	838.2	Intermediate	31.814			1 month		37.825
1 month	1000.92	Intermediate	70.459			1 month		43.385
1 month	392.286	Small	42.228			1 month		43.663
1 month	1029.93	Intermediate	46.933			1 month		46.131
1 month	1330.9	Large	10.145			1 month		33.259
1 month	1646.2	Large	18.2			1 month		12.5
1 month	546.302	Small	44.89			1 month		9.317
1 month	1773.57	Large	27.428			1 month		2.564
1 month	629.871	Intermediate	28.331			1 month		30.026
1 month	810.512	Intermediate	28.231			1 month		19.606
1 month	783.142	Intermediate	54.24			1 month		9.906
1 month	1829.04	Large	22.027			1 month		36.16
1 month	1274.34	Large	21.735			1 month		27.273
1 month	961.594	Intermediate	25.844			1 month		6.699
1 month	669.649	Intermediate	5.668			1 month		2.91
1 month	942.617	Intermediate	4.22			1 month		66.605
1 month	646.658	Intermediate	34.199			1 month		49.459
1 month	592.648	Intermediate	29.741			1 month		47
1 month	760.152	Intermediate	36.006			1 month		52.439
1 month	667.094	Intermediate	44.858			1 month		75.46
1 month	616.734	Intermediate	25.503			1 month		56.367
1 month	1234.56	Intermediate	1.389			1 month		11.631
1 month	1103.55	Intermediate	1.786			1 month		53.2
1 month	4903.22	Large	5.79			1 month		21.953
1 month	2016.61	Large	13.97			1 month		22.12
1 month	910.139	Intermediate	49.318			1 month		50.03
1 month	565.279	Small	14.784			1 month		8.59
1 month	898.461	Intermediate	66.328			1 month		12.18
1 month	644.834	Intermediate	33.107			1 month		49.198
1 month	678.407	Intermediate	66.272			1 month		56.875
1 month	1500.96	Large	0.024			1 month		39.596
1 month	1158.29	Intermediate	14.524			1 month		9.307
1 month	545.572	Small	13.378			1 month		5.975
1 month	433.173	Small	60.573			1 month		40.531
1 month	536.084	Small	37.645			1 month		45.907
1 month	476.965	Small	30.604			1 month		34.118
1 month	453.974	Small	22.186			1 month		12.176
1 month	492.292	Small	21.423			1 month		44.213
1 month	1033.12	Intermediate	46.026			1 month		34.645
1 month	586.809	Intermediate	52.301			1 month		60.024
1 month	864.887	Intermediate	39.578			1 month		14.485
1 month	725.483	Intermediate	14.286			1 month		56.516
1 month	1046.26	Intermediate	51.308
1 month	494.482	Small	53.801
1 month	651.767	Intermediate	57.951
1 month	830.584	Intermediate	48.155
1 month	431.349	Small	24.196
1 month	806.863	Intermediate	68.431
1 month	513.823	Small	19.744
1 month	457.668	Small	52.648
1 month	767.677	Intermediate	37.943
1 month	554.27	Small	32.869
1 month	2087.05	Large	15.241
1 month	369.881	Small	21.847
1 month	894.031	Intermediate	11.915
1 month	394.858	Small	41.953
1 month	731.68	Intermediate	25.552
1 month	579.982	Intermediate	22.229
1 month	655.28	Intermediate	2.242
1 month	1864.46	Large	0.808
1 month	1139.39	Intermediate	13.121
1 month	1769.33	Large	9.819
1 month	678.788	Intermediate	37.825
1 month	516.804	Small	27.576
1 month	805.142	Intermediate	43.385
1 month	710.009	Intermediate	43.663
1 month	440.771	Small	20.583
1 month	868.687	Intermediate	46.131
1 month	659.32	Intermediate	33.259
1 month	485.583	Small	44.251
1 month	1918.09	Large	15.894
1 month	778.696	Intermediate	12.5
1 month	812.121	Intermediate	9.317
1 month	988.43	Intermediate	2.564
1 month	1136.45	Intermediate	30.026
1 month	932.966	Intermediate	19.606
1 month	823.141	Intermediate	9.906
1 month	753.719	Intermediate	36.16
1 month	549.862	Small	47.762
1 month	905.051	Intermediate	27.273
1 month	1285.22	Large	7.602
1 month	496.97	Small	27.421
1 month	1151.52	Intermediate	6.699
1 month	858.402	Intermediate	2.91
1 month	1885.03	Large	3.8
1 month	1417.45	Large	53.563
1 month	592.837	Intermediate	66.605
1 month	1154.09	Intermediate	49.459
1 month	486.318	Small	50.151
1 month	777.594	Intermediate	47
1 month	602.388	Intermediate	52.439
1 month	838.2	Intermediate	75.46
1 month	703.765	Intermediate	56.367
1 month	745.271	Intermediate	11.631
1 month	642.792	Intermediate	53.2
1 month	512.029	Small	89.742
1 month	475.666	Small	65.946
1 month	1735.17	Large	22.671
1 month	575.574	Intermediate	21.953
1 month	797.062	Intermediate	22.12
1 month	606.428	Intermediate	50.03
1 month	2746.01	Large	16.586
1 month	893.664	Intermediate	8.59
1 month	3319.01	Large	3.796
1 month	931.864	Intermediate	12.18
1 month	1373.74	Large	13.957
1 month	458.402	Small	15.946
1 month	1430.3	Large	11.043
1 month	2000.73	Large	47.861
1 month	448.852	Small	30.196
1 month	1994.49	Large	47.238
1 month	572.635	Intermediate	49.198
1 month	627.732	Intermediate	56.875
1 month	981.451	Intermediate	39.596
1 month	1784.02	Large	27.198
1 month	678.788	Intermediate	9.307
1 month	1044.99	Intermediate	5.975
1 month	636.18	Intermediate	40.531
1 month	559.412	Small	46.881
1 month	2306.7	Large	0.366
1 month	433.425	Small	43.475
1 month	411.754	Small	69.67
1 month	1188.98	Intermediate	45.907
1 month	388.981	Small	62.134
1 month	433.425	Small	64.237
1 month	670.707	Intermediate	34.118
1 month	977.41	Intermediate	12.176
1 month	3527.27	Large	8.851
1 month	423.508	Small	70.078
1 month	1060.06	Intermediate	44.213
1 month	775.023	Intermediate	34.645
1 month	1203.67	Intermediate	60.024
1 month	404.408	Small	17.53
1 month	606.061	Intermediate	14.485
1 month	577.778	Intermediate	56.516
							% ZsGreen Area
Time	Total PV Vessel Area (µm²)	PV size	% ZsGreen Area			Time	Small	Intermediate	Large
3 months	584.431	Intermediate	60.453			3 months	40.562	59.551	54.524
3 months	786.111	Intermediate	59.551			3 months	71.587	62.529	7.563
3 months	640.371	Intermediate	62.529			3 months	18.155	5.462	28.286
3 months	3156.22	Large	54.524			3 months	66.052	69.658	6.058
3 months	6150.51	Large	7.563			3 months	63.578	27.701	34.151
3 months	700.728	Intermediate	5.462			3 months	56.464	86.574	36.978
3 months	1399.98	Large	28.286			3 months	61.394	13.765	51.887
3 months	613.873	Intermediate	34.532			3 months	70.3	38.129	59.712
3 months	582.958	Intermediate	32.828			3 months	66.667	47.359	68.114
3 months	688.951	Intermediate	69.658			3 months	67.409	62.299	3.597
3 months	749.308	Intermediate	27.701			3 months	53.457	63.841	1.452
3 months	635.955	Intermediate	86.574			3 months	62.176	54.004	6.49
3 months	727.226	Intermediate	13.765			3 months	63.462	69.121	1.855
3 months	366.557	Small	40.562			3 months	68.75	60.294	2.763
3 months	1579.58	Large	6.058			3 months	61.856	21.429	23.276
3 months	600.624	Intermediate	55.392			3 months	64.624	67.562	0.894
3 months	398.944	Small	71.587			3 months	73.6	17.136	0.908
3 months	494.631	Small	18.155			3 months	95.089	27.176	43.433
3 months	818.497	Intermediate	38.129			3 months	87.246	29.739	57.951
3 months	2219.95	Large	34.151			3 months	82.723	38.645	18.371
3 months	2396.61	Large	36.978			3 months	58.886	0	55.072
3 months	2925.1	Large	51.887			3 months	72.984	29.444	50.583
3 months	836.163	Intermediate	47.359			3 months	47.443	30.469	11.527
3 months	398.944	Small	66.052			3 months	55.124	30.163	9.109
3 months	640.371	Intermediate	62.299			3 months	82.306	42.237	40.802
3 months	850.884	Intermediate	63.841			3 months	86.139	73.886	70.37
3 months	460.773	Small	63.578			3 months	98.087	79.584	47.55
3 months	716.921	Intermediate	54.004			3 months	97.059	82.883	29.34
3 months	557.932	Small	56.464			3 months	87.948	71.277	0.327
3 months	577.07	Intermediate	66.837			3 months	91.837	67.08	0.691
3 months	549.1	Small	61.394			3 months	86.64	63.364	75.534
3 months	591.791	Intermediate	65.174			3 months	79.487	84.692	77.647
3 months	719.865	Intermediate	69.121			3 months	77.628	74.82	11.945
3 months	540.267	Small	70.3			3 months	73.333	88.715	3.051
3 months	441.635	Small	66.667			3 months	70.859	81.889	2.316
3 months	1636.99	Large	59.712			3 months	58.621	75.161	0.948
3 months	1389.68	Large	68.114			3 months	76.712	2.008	12.93
3 months	1101.14	Intermediate	60.294			3 months	85.152	56.545	85.62
3 months	989.263	Intermediate	21.429			3 months	72.453	12.169	30.736
3 months	618.289	Intermediate	65.952			3 months	94.681	12.971	80
3 months	712.505	Intermediate	67.562			3 months	89.189	24.38	3.233
3 months	1151.2	Intermediate	17.136			3 months	30.728	56.195	77.454
3 months	1432.37	Large	3.597			3 months	45.918	82.227	8.537
3 months	693.367	Intermediate	27.176			3 months	44.474	85.156	58.903
3 months	528.49	Small	67.409			3 months	29.577	84.868	6.868
3 months	846.467	Intermediate	29.739			3 months	60.967	72.494	3.837
3 months	3650.85	Large	1.452			3 months	73.746	82.306	47.425
3 months	739.003	Intermediate	38.645			3 months	75.093	94.6	70.535
3 months	1101.14	Intermediate	0			3 months	25.373	77.746	56.881
3 months	1837.2	Large	6.49			3 months	96.835	87.33	64.246
3 months	1084.95	Intermediate	29.444			3 months	56.667	4.407	44.467
3 months	3173.89	Large	1.855			3 months	86.777	46.288	0.239
3 months	7459.22	Large	2.763			3 months	14.754	92.407	77.638
3 months	1707.66	Large	23.276			3 months	30	73.404	53.62
3 months	7083.83	Large	0.894			3 months	66.753	95.977	47.075
3 months	3565.47	Large	0.908			3 months	59.926	86.306	62.287
3 months	942.155	Intermediate	30.469			3 months	82.011	93.261	45.026
3 months	553.516	Small	53.457			3 months	84.286	57.853	8.891
3 months	594.735	Intermediate	68.564			3 months	68.333	79.422	0.079
3 months	1423.54	Large	43.433			3 months	96.512	82.806	4.287
3 months	568.237	Small	62.176			3 months	41.349	30.99	0.345
3 months	581.486	Intermediate	65.316			3 months	31.461	60.453	35.614
3 months	6322.74	Large	57.951			3 months	79.448	34.532	75.098
3 months	459.301	Small	63.462			3 months	76.498	32.828	5.307
3 months	423.97	Small	68.75			3 months	63.415	55.392	1.224
3 months	990.735	Intermediate	30.163			3 months	52.016	66.837	47.405
3 months	571.182	Small	61.856			3 months	13.968	65.174	43.595
3 months	881.798	Intermediate	42.237			3 months	0	65.952	68.842
3 months	528.49	Small	64.624			3 months	36.179	68.564	33.697
3 months	2620.37	Large	18.371			3 months	13.402	65.316	14.578
3 months	1189.47	Intermediate	73.886			3 months	70.336	83.005	22.795
3 months	1523.64	Large	55.072			3 months	94.271	81	71.149
3 months	1388.21	Large	50.583			3 months	87.5	55.612
3 months	778.75	Intermediate	79.584			3 months	82.186	13.005
3 months	4840.32	Large	11.527			3 months	48.416	4.574
3 months	980.43	Intermediate	82.883			3 months	64.822	59.403
3 months	691.895	Intermediate	71.277			3 months	95.798	58.12
3 months	552.044	Small	73.6			3 months	75.145	25.099
3 months	597.68	Intermediate	83.005			3 months	88.187	46.098
3 months	588.847	Intermediate	81			3 months	88.927	82.085
3 months	329.754	Small	95.089			3 months	87.459	69.153
3 months	1068.76	Intermediate	67.08			3 months	98.81	50.373
3 months	787.583	Intermediate	63.364			3 months	76.471	70.463
3 months	1029.01	Intermediate	84.692			3 months	50.235	88.679
3 months	1280.74	Large	71.149			3 months	61.672	32.401
3 months	1470.64	Large	9.109			3 months	94.444	67.545
3 months	4697.53	Large	40.802			3 months	84.018	17.81
3 months	1023.12	Intermediate	74.82			3 months	73.038	62.235
3 months	1366.12	Large	3.233			3 months	77.616	12.249
3 months	1987.36	Large	70.37			3 months	57.84	30.625
3 months	847.94	Intermediate	88.715			3 months	86.532	13.537
3 months	507.88	Small	87.246			3 months	69.88	22.222
3 months	950.988	Intermediate	81.889			3 months		64.904
3 months	1143.84	Intermediate	75.161			3 months		63.342
3 months	562.349	Small	82.723			3 months		55.656
3 months	554.988	Small	58.886			3 months		0
3 months	733.114	Intermediate	2.008			3 months		63.75
3 months	365.085	Small	72.984			3 months		91.244
3 months	809.665	Intermediate	56.545			3 months		78.512
3 months	2133.1	Large	47.55			3 months		58.406
3 months	4460.52	Large	29.34			3 months		60.879
3 months	1221.86	Intermediate	12.169			3 months		56.103
3 months	518.185	Small	47.443			3 months		57.178
3 months	4501.73	Large	0.327			3 months		32.203
3 months	13200.5	Large	0.691			3 months		94.687
3 months	1055.51	Intermediate	12.971			3 months		44.924
3 months	416.609	Small	55.124			3 months		27.505
3 months	1008.4	Intermediate	24.38			3 months		46.095
3 months	665.397	Intermediate	56.195			3 months		4.061
3 months	753.724	Intermediate	82.227			3 months		70.721
3 months	2551.18	Large	75.534			3 months		65.679
3 months	753.724	Intermediate	85.156			3 months		1.064
3 months	1376.43	Large	77.647			3 months		42
3 months	549.1	Small	82.306			3 months		18.09
3 months	1364.65	Large	77.454			3 months		50.11
3 months	1167.39	Intermediate	84.868			3 months		48.762
3 months	297.368	Small	86.139			3 months		91.845
3 months	631.538	Intermediate	72.494			3 months		22.928
3 months	740.475	Intermediate	82.306			3 months		74.623
3 months	790.527	Intermediate	94.6			3 months		47.727
3 months	1018.71	Intermediate	77.746			3 months		47.255
3 months	577.07	Intermediate	55.612			3 months		63.474
3 months	650.676	Intermediate	87.33			3 months		6.445
3 months	1725.32	Large	11.945			3 months		31.637
3 months	868.549	Intermediate	4.407			3 months		65.012
3 months	1495.67	Large	3.051			3 months		74.497
3 months	674.23	Intermediate	46.288			3 months		45.516
3 months	9088.85	Large	2.316
3 months	8697.27	Large	0.948
3 months	6683.41	Large	12.93
3 months	794.943	Intermediate	92.407
3 months	691.895	Intermediate	73.404
3 months	538.795	Small	98.087
3 months	768.445	Intermediate	95.977
3 months	1566.33	Large	85.62
3 months	817.025	Intermediate	86.306
3 months	677.174	Intermediate	93.261
3 months	3721.51	Large	30.736
3 months	740.475	Intermediate	57.853
3 months	865.605	Intermediate	79.422
3 months	1383.79	Large	80
3 months	400.416	Small	97.059
3 months	451.94	Small	87.948
3 months	288.535	Small	91.837
3 months	363.613	Small	86.64
3 months	1070.23	Intermediate	82.806
3 months	401.888	Small	79.487
3 months	546.156	Small	77.628
3 months	1130.59	Intermediate	30.99
3 months	837.633	Intermediate	13.005
3 months	375.389	Small	73.333
3 months	933.321	Intermediate	4.574
3 months	10622.8	Large	8.537
3 months	1135	Intermediate	59.403
3 months	1205.66	Intermediate	58.12
3 months	3034.03	Large	58.903
3 months	479.909	Small	70.859
3 months	426.913	Small	58.621
3 months	1757.7	Large	6.868
3 months	2455.49	Large	3.837
3 months	744.89	Intermediate	25.099
3 months	1772.43	Large	47.425
3 months	1226.27	Intermediate	46.098
3 months	903.878	Intermediate	82.085
3 months	429.857	Small	76.712
3 months	1623.74	Large	70.535
3 months	868.548	Intermediate	69.153
3 months	1850.45	Large	56.881
3 months	485.798	Small	85.152
3 months	987.789	Intermediate	50.373
3 months	827.328	Intermediate	70.463
3 months	1844.56	Large	64.246
3 months	390.11	Small	72.453
3 months	276.758	Small	94.681
3 months	326.809	Small	89.189
3 months	1170.33	Intermediate	88.679
3 months	1476.53	Large	44.467
3 months	631.537	Intermediate	32.401
3 months	546.154	Small	30.728
3 months	893.573	Intermediate	67.545
3 months	432.802	Small	45.918
3 months	1008.4	Intermediate	17.81
3 months	559.403	Small	44.474
3 months	4310.35	Large	0.239
3 months	764.027	Intermediate	62.235
3 months	418.08	Small	29.577
3 months	395.999	Small	60.967
3 months	499.047	Small	73.746
3 months	395.999	Small	75.093
3 months	394.527	Small	25.373
3 months	733.113	Intermediate	12.249
3 months	232.594	Small	96.835
3 months	706.615	Intermediate	30.625
3 months	674.228	Intermediate	13.537
3 months	529.961	Small	56.667
3 months	927.432	Intermediate	22.222
3 months	918.599	Intermediate	64.904
3 months	590.318	Intermediate	63.342
3 months	356.252	Small	86.777
3 months	1408.81	Large	77.638
3 months	359.196	Small	14.754
3 months	368.029	Small	30
3 months	566.764	Small	66.753
3 months	400.415	Small	59.926
3 months	976.012	Intermediate	55.656
3 months	653.619	Intermediate	0
3 months	588.846	Intermediate	63.75
3 months	556.459	Small	82.011
3 months	309.144	Small	84.286
3 months	638.898	Intermediate	91.244
3 months	1068.76	Intermediate	78.512
3 months	441.634	Small	68.333
3 months	1182.11	Intermediate	58.406
3 months	1504.5	Large	53.62
3 months	253.204	Small	96.512
3 months	703.671	Intermediate	60.879
3 months	1560.44	Large	47.075
3 months	1904.92	Large	62.287
3 months	627.121	Intermediate	56.103
3 months	594.734	Intermediate	57.178
3 months	501.991	Small	41.349
3 months	524.073	Small	31.461
3 months	2308.28	Large	45.026
3 months	868.548	Intermediate	32.203
3 months	479.909	Small	79.448
3 months	775.804	Intermediate	94.687
3 months	1058.45	Intermediate	44.924
3 months	319.449	Small	76.498
3 months	2814.68	Large	8.891
3 months	808.191	Intermediate	27.505
3 months	772.86	Intermediate	46.095
3 months	3715.62	Large	0.079
3 months	870.02	Intermediate	4.061
3 months	482.854	Small	63.415
3 months	653.619	Intermediate	70.721
3 months	844.994	Intermediate	65.679
3 months	365.084	Small	52.016
3 months	463.716	Small	13.968
3 months	332.698	Small	0
3 months	362.14	Small	36.179
3 months	1245.41	Intermediate	1.064
3 months	571.18	Small	13.402
3 months	1104.09	Intermediate	42
3 months	1017.23	Intermediate	18.09
3 months	3365.25	Large	4.287
3 months	2560.01	Large	0.345
3 months	481.381	Small	70.336
3 months	282.646	Small	94.271
3 months	669.812	Intermediate	50.11
3 months	376.861	Small	87.5
3 months	950.986	Intermediate	48.762
3 months	1463.28	Large	35.614
3 months	686.005	Intermediate	91.845
3 months	1501.56	Large	75.098
3 months	363.612	Small	82.186
3 months	325.337	Small	48.416
3 months	372.445	Small	64.822
3 months	525.545	Small	95.798
3 months	3494.8	Large	5.307
3 months	1065.81	Intermediate	22.928
3 months	509.352	Small	75.145
3 months	585.902	Intermediate	74.623
3 months	535.85	Small	88.187
3 months	1101.14	Intermediate	47.727
3 months	884.741	Intermediate	47.255
3 months	425.441	Small	88.927
3 months	446.051	Small	87.459
3 months	247.315	Small	98.81
3 months	350.363	Small	76.471
3 months	4931.58	Large	1.224
3 months	1928.47	Large	47.405
3 months	313.56	Small	50.235
3 months	422.497	Small	61.672
3 months	906.822	Intermediate	63.474
3 months	753.723	Intermediate	6.445
3 months	1539.83	Large	43.595
3 months	3293.12	Large	68.842
3 months	665.396	Intermediate	31.637
3 months	1245.41	Intermediate	65.012
3 months	344.475	Small	94.444
3 months	322.393	Small	84.018
3 months	431.33	Small	73.038
3 months	506.407	Small	77.616
3 months	422.497	Small	57.84
3 months	437.218	Small	86.532
3 months	1096.72	Intermediate	74.497
3 months	488.742	Small	69.88
3 months	656.563	Intermediate	45.516
3 months	1887.25	Large	33.697
3 months	8775.27	Large	14.578
3 months	1885.78	Large	22.795

## Sheet: Figure S2.B and S2.E
8wk-injected 7days pTAM #201						8wk-injected 7days pTAM #203						8wk-injected 7days pTAM #204						8wk-injected 1month pTAM #183						8wk-injected 1month pTAM #202						8wk-injected 1month pTAM #205						8wk-injected 1month pTAM #372						8wk-injected 1month pTAM #373						8wk-injected 1month pTAM #374
	Name	Area	%Area	# DAPI-nuclei of ZsGreen+ region			Name	Area	%Area	# DAPI-nuclei of ZsGreen+ region			Name	Area	%Area	# DAPI-nuclei of ZsGreen+ region			Name	Area	%Area	# DAPI-nuclei of ZsGreen+ region			Name	Area	%Area	# DAPI-nuclei of ZsGreen+ region			Name	Area	%Area	# DAPI-nuclei of ZsGreen+ region			Name	area	%area	# DAPI-nuclei of ZsGreen+ region			Name	area	%area	# DAPI-nuclei of ZsGreen+ region			Name
1	CTL-1-201-8wkinj7dptam	736.059	10.4	0		1	CTL-1-203-8wkinj7dptam	16417.1	9.362	8		1	CTL-1-204-8wkinj7dptam	1130.59	23.828	0		1	CTL-1-183-8wkinj1monptam	959.821	5.828	1		1	CTL-1-202-8wkinj1monptam	2083.41	1.312	0		1	CTL-1-205-8wkinj1monptam	1854.04	2.099	0		1	RoiSet_372/CTL-1-372-8wkinj1monptam	556.461	30.159	2		1	RoiSet_373/CTL-1-373-8wkinj1monptam	722.811	6.721	1		1	RoiSet_374/CTL-1-374-8wkinj1monptam
2	CTL-2-201-8wkinj7dptam	633.01	13.721	0		2	CTL-2-203-8wkinj7dptam	1173.28	8.657	0		2	CTL-2-204-8wkinj7dptam	485.799	15.758	0		2	CTL-2-183-8wkinj1monptam	700.728	10.084	0		2	CTL-2-202-8wkinj1monptam	803.224	7.732	0		2	CTL-2-205-8wkinj1monptam	9452.37	10.6	5		2	RoiSet_372/CTL-10-372-8wkinj1monptam	571.183	28.093	1		2	RoiSet_373/CTL-10-373-8wkinj1monptam	535.852	13.462	0		2	RoiSet_374/CTL-10-374-8wkinj1monptam
3	CTL-3-201-8wkinj7dptam	462.245	11.146	1		3	CTL-3-203-8wkinj7dptam	733.114	23.494	1		3	CTL-3-204-8wkinj7dptam	441.635	45.667	1		3	CTL-3-183-8wkinj1monptam	887.687	4.146	0		3	CTL-3-202-8wkinj1monptam	5152.23	2.507	1		3	CTL-3-205-8wkinj1monptam	932.402	13.677	1		3	RoiSet_372/CTL-11-372-8wkinj1monptam	568.238	17.098	1		3	RoiSet_373/CTL-11-373-8wkinj1monptam	821.443	3.584	0		3	RoiSet_374/CTL-11-374-8wkinj1monptam
4	CTL-4-201-8wkinj7dptam	441.635	7.333	0		4	CTL-4-203-8wkinj7dptam	1205.66	20.635	0		4	CTL-4-204-8wkinj7dptam	647.732	19.545	0		4	CTL-4-183-8wkinj1monptam	478.438	14.462	0		4	CTL-4-202-8wkinj1monptam	6152.53	2.544	2		4	CTL-4-205-8wkinj1monptam	13085.1	11.018	2		4	RoiSet_372/CTL-12-372-8wkinj1monptam	662.454	15.778	2		4	RoiSet_373/CTL-12-373-8wkinj1monptam	839.108	18.596	1		4	RoiSet_374/CTL-12-374-8wkinj1monptam
5	CTL-5-201-8wkinj7dptam	724.282	17.48	1		5	CTL-5-203-8wkinj7dptam	908.296	3.079	0		5	CTL-5-204-8wkinj7dptam	696.311	8.034	0		5	CTL-5-183-8wkinj1monptam	460.773	12.78	0		5	CTL-5-202-8wkinj1monptam	1365.48	10.37	2		5	CTL-5-205-8wkinj1monptam	602.832	3.297	0		5	RoiSet_372/CTL-13-372-8wkinj1monptam	1821.01	9.054	0		5	RoiSet_373/CTL-13-373-8wkinj1monptam	2202.29	13.369	2		5	RoiSet_374/CTL-13-374-8wkinj1monptam
6	CTL-6-201-8wkinj7dptam	724.282	11.382	0		6	CTL-6-203-8wkinj7dptam	992.207	15.134	1		6	CTL-6-204-8wkinj7dptam	1333.74	22.958	2		6	CTL-6-183-8wkinj1monptam	612.401	25	1		6	CTL-6-202-8wkinj1monptam	697.232	2.732	0		6	CTL-6-205-8wkinj1monptam	685.639	15.58	0		6	RoiSet_372/CTL-14-372-8wkinj1monptam	510.826	27.089	0		6	RoiSet_373/CTL-14-373-8wkinj1monptam	697.785	15.19	0		6	RoiSet_374/CTL-14-374-8wkinj1monptam
7	CTL-7-201-8wkinj7dptam	571.182	10.567	1		7	CTL-7-203-8wkinj7dptam	1925.53	6.193	0		7	CTL-7-204-8wkinj7dptam	540.267	31.608	1		7	CTL-7-183-8wkinj1monptam	1579.58	3.821	0		7	CTL-7-202-8wkinj1monptam	5302.11	2.749	2		7	CTL-7-205-8wkinj1monptam	472.826	28.196	1		7	RoiSet_372/CTL-15-372-8wkinj1monptam	3271.05	3.96	1		7	RoiSet_373/CTL-15-373-8wkinj1monptam	1324.91	3.333	0		7	RoiSet_374/CTL-15-374-8wkinj1monptam
8	CTL-8-201-8wkinj7dptam	403.36	26.277	1		8	CTL-8-203-8wkinj7dptam	612.401	21.875	0		8	CTL-8-204-8wkinj7dptam	562.349	4.45	0		8	CTL-8-183-8wkinj1monptam	715.449	7.407	0		8	CTL-8-202-8wkinj1monptam	3182.26	2.888	1		8	CTL-8-205-8wkinj1monptam	612.769	1.081	0		8	RoiSet_372/CTL-16-372-8wkinj1monptam	612.402	9.856	0		8	RoiSet_373/CTL-16-373-8wkinj1monptam	1043.73	14.245	1		8	RoiSet_374/CTL-16-374-8wkinj1monptam
9	CTL-9-201-8wkinj7dptam	905.352	4.553	0		9	CTL-9-203-8wkinj7dptam	984.846	27.504	0		9	CTL-9-204-8wkinj7dptam	615.345	11.722	0		9	CTL-9-183-8wkinj1monptam	844.995	17.247	1		9	CTL-9-202-8wkinj1monptam	4969.22	7.149	1		9	CTL-9-205-8wkinj1monptam	2940.46	4.872	0		9	RoiSet_372/CTL-17-372-8wkinj1monptam	588.848	21.5	0		9	RoiSet_373/CTL-17-373-8wkinj1monptam	538.796	3.825	0		9	RoiSet_374/CTL-17-374-8wkinj1monptam
10	CTL-10-201-8wkinj7dptam	986.319	14.03	1		10	CTL-10-203-8wkinj7dptam	1030.48	12.429	0		10	CTL-10-204-8wkinj7dptam	794.943	18.519	0		10	CTL-10-183-8wkinj1monptam	625.65	13.412	0		10	CTL-10-202-8wkinj1monptam	1000.3	6.623	0		10	CTL-10-205-8wkinj1monptam	502.636	6.26	0		10	RoiSet_372/CTL-18-372-8wkinj1monptam	917.131	5.136	2		10	RoiSet_373/CTL-18-373-8wkinj1monptam	7295.83	14.911	8		10	RoiSet_374/CTL-18-374-8wkinj1monptam
11	CTL-11-201-8wkinj7dptam	540.267	12.262	0		11	CTL-11-203-8wkinj7dptam	1092.31	7.278	1		11	CTL-11-204-8wkinj7dptam	945.099	29.439	1		11	CTL-11-183-8wkinj1monptam	694.839	10.169	1		11	CTL-11-202-8wkinj1monptam	1598.17	6.114	0		11	CTL-11-205-8wkinj1monptam	852.08	5.053	0		11	RoiSet_372/CTL-19-372-8wkinj1monptam	432.803	31.293	3		11	RoiSet_373/CTL-19-373-8wkinj1monptam	2477.58	15.983	3		11	RoiSet_374/CTL-19-374-8wkinj1monptam
12	CTL-12-201-8wkinj7dptam	1569.28	9.193	1		12	CTL-12-203-8wkinj7dptam	2919.21	1.009	0		12	CTL-12-204-8wkinj7dptam	490.215	26.426	0		12	CTL-12-183-8wkinj1monptam	516.713	8.832	0		12	CTL-12-202-8wkinj1monptam	808.192	23.463	0		12	CTL-12-205-8wkinj1monptam	690.607	6.235	0		12	RoiSet_372/CTL-2-372-8wkinj1monptam	837.636	5.8	1		12	RoiSet_373/CTL-2-373-8wkinj1monptam	538.796	18.852	1		12	RoiSet_374/CTL-2-374-8wkinj1monptam
13	CTL-13-201-8wkinj7dptam	967.181	3.805	1		13	CTL-13-203-8wkinj7dptam	786.111	6.18	0		13	CTL-13-204-8wkinj7dptam	5134.74	4.444	0		13	CTL-13-183-8wkinj1monptam	805.248	9.141	1		13	CTL-13-202-8wkinj1monptam	2314.44	8.551	1		13	CTL-13-205-8wkinj1monptam	544.867	5.015	0		13	RoiSet_372/CTL-20-372-8wkinj1monptam	426.915	41.034	1		13	RoiSet_373/CTL-20-373-8wkinj1monptam	713.978	27.216	2		13	RoiSet_374/CTL-20-374-8wkinj1monptam
14	CTL-14-201-8wkinj7dptam	740.475	17.296	1		14	CTL-14-203-8wkinj7dptam	1354.35	5.109	0		14	CTL-14-204-8wkinj7dptam	7958.27	11.783	5		14	CTL-14-183-8wkinj1monptam	993.679	5.778	0		14	CTL-14-202-8wkinj1monptam	671.562	4.932	0		14	CTL-14-205-8wkinj1monptam	2280.49	7.407	0		14	RoiSet_372/CTL-21-372-8wkinj1monptam	556.461	31.217	1		14	RoiSet_373/CTL-21-373-8wkinj1monptam	1569.28	12.664	2		14	RoiSet_374/CTL-21-374-8wkinj1monptam
15	CTL-15-201-8wkinj7dptam	1074.65	10	2		15	CTL-15-203-8wkinj7dptam	691.895	3.617	0		15	CTL-15-204-8wkinj7dptam	771.389	28.244	1		15	CTL-15-183-8wkinj1monptam	877.382	1.846	0		15	CTL-15-202-8wkinj1monptam	1556.76	11.596	1		15	CTL-15-205-8wkinj1monptam	1483.07	3.908	0		15	RoiSet_372/CTL-22-372-8wkinj1monptam	697.785	7.806	1		15	RoiSet_373/CTL-22-373-8wkinj1monptam	662.454	22.889	0		15	RoiSet_374/CTL-22-374-8wkinj1monptam
16	CTL-16-201-8wkinj7dptam	2667.48	3.974	0		16	CTL-16-203-8wkinj7dptam	541.739	10.054	0		16	CTL-16-204-8wkinj7dptam	4345.69	10.806	2		16	CTL-16-183-8wkinj1monptam	4963.98	6.435	0		16	CTL-16-202-8wkinj1monptam	1333.19	7.764	0		16	CTL-16-205-8wkinj1monptam	370.974	2.009	0		16	RoiSet_372/CTL-23-372-8wkinj1monptam	1245.41	24.35	2		16	RoiSet_373/CTL-23-373-8wkinj1monptam	746.365	0.394	0		16	RoiSet_374/CTL-23-374-8wkinj1monptam
17	CTL-17-201-8wkinj7dptam	2352.44	6.383	2		17	CTL-17-203-8wkinj7dptam	890.631	11.405	0		17	CTL-17-204-8wkinj7dptam	2426.05	11.044	0		17	CTL-17-183-8wkinj1monptam	553.516	16.755	0		17	CTL-17-202-8wkinj1monptam	1447.46	3.432	0		17	CTL-17-205-8wkinj1monptam	7040.22	3.611	1		17	RoiSet_372/CTL-24-372-8wkinj1monptam	1012.82	7.122	0		17	RoiSet_373/CTL-3-373-8wkinj1monptam	474.023	19.876	0		17	RoiSet_374/CTL-24-374-8wkinj1monptam
18	CTL-18-201-8wkinj7dptam	2805.86	1.469	0		18	CTL-18-203-8wkinj7dptam	493.159	20.896	0		18	CTL-18-204-8wkinj7dptam	484.327	25.532	0		18	CTL-18-183-8wkinj1monptam	803.776	3.114	0		18	CTL-18-202-8wkinj1monptam	1791.93	10.49	1		18	CTL-18-205-8wkinj1monptam	827.238	8.208	0		18	RoiSet_372/CTL-25-372-8wkinj1monptam	500.521	10.882	1		18	RoiSet_373/CTL-4-373-8wkinj1monptam	1846.04	16.348	2		18	RoiSet_374/CTL-25-374-8wkinj1monptam
19	CTL-19-201-8wkinj7dptam	7422.42	2.757	2		19	CTL-19-203-8wkinj7dptam	1569.28	7.505	0		19	CTL-19-204-8wkinj7dptam	1520.7	11.229	2		19	CTL-19-183-8wkinj1monptam	818.497	2.338	0		19	CTL-19-202-8wkinj1monptam	1500.46	3.587	0		19	CTL-19-205-8wkinj1monptam	711.309	16.88	0		19	RoiSet_372/CTL-26-372-8wkinj1monptam	603.569	23.902	1		19	RoiSet_373/CTL-5-373-8wkinj1monptam	1023.12	6.043	0		19	RoiSet_374/CTL-26-374-8wkinj1monptam
20	CTL-20-201-8wkinj7dptam	925.962	30.207	3		20	CTL-20-203-8wkinj7dptam	443.107	11.96	0		20	CTL-20-204-8wkinj7dptam	643.315	12.586	0		20	CTL-20-183-8wkinj1monptam	1563.39	8.851	0		20	CTL-20-202-8wkinj1monptam	1825.06	6.806	0		20	CTL-20-205-8wkinj1monptam	732.01	19.457	1		20	RoiSet_372/CTL-27-372-8wkinj1monptam	895.049	17.434	1		20	RoiSet_373/CTL-6-373-8wkinj1monptam	681.592	7.559	1		20	RoiSet_374/CTL-27-374-8wkinj1monptam
21	CTL-21-201-8wkinj7dptam	1273.38	10.751	1		21	CTL-21-203-8wkinj7dptam	3006.06	0.833	0		21	CTL-21-204-8wkinj7dptam	5470.39	10.334	2		21	CTL-21-183-8wkinj1monptam	2164.01	6.667	0		21	CTL-21-202-8wkinj1monptam	2313.62	9.234	1		21	CTL-21-205-8wkinj1monptam	728.698	16.477	1		21	RoiSet_372/CTL-28-372-8wkinj1monptam	761.086	12.379	1		21	RoiSet_373/CTL-7-373-8wkinj1monptam	2630.68	4.197	1		21	RoiSet_374/CTL-28-374-8wkinj1monptam
22	CTL-22-201-8wkinj7dptam	1647.3	2.77	0		22	CTL-22-203-8wkinj7dptam	1017.23	11.143	1		22	CTL-22-204-8wkinj7dptam	454.884	16.181	0		22	CTL-22-183-8wkinj1monptam	462.245	11.783	0		22	CTL-22-202-8wkinj1monptam	599.52	9.807	0		22	CTL-22-205-8wkinj1monptam	675.702	12.01	0		22	RoiSet_372/CTL-29-372-8wkinj1monptam	697.785	2.743	0		22	RoiSet_373/CTL-8-373-8wkinj1monptam	1639.94	12.567	0		22	RoiSet_374/CTL-29-374-8wkinj1monptam
23	CTL-23-201-8wkinj7dptam	3382.93	3.394	0		23	CTL-23-203-8wkinj7dptam	897.992	2.131	0		23	CTL-23-204-8wkinj7dptam	577.07	16.582	1		23	PTL-1-183-8wkinj1monptam	660.981	18.486	0		23	CTL-23-202-8wkinj1monptam	2282.15	3.846	0		23	CTL-23-205-8wkinj1monptam	534.931	16.099	0		23	RoiSet_372/CTL-3-372-8wkinj1monptam	939.213	13.166	0		23	RoiSet_373/CTL-9-373-8wkinj1monptam	527.019	22.346	1		23	RoiSet_374/CTL-3-374-8wkinj1monptam
24	CTL-24-201-8wkinj7dptam	959.821	2.607	0		24	CTL-24-203-8wkinj7dptam	478.438	11.385	0		24	CTL-24-204-8wkinj7dptam	612.401	14.183	0		24	PTL-2-183-8wkinj1monptam	858.244	4.46	0		24	CTL-24-202-8wkinj1monptam	2234.95	6.78	0		24	CTL-24-205-8wkinj1monptam	419.001	5.929	0		24	RoiSet_372/CTL-30-372-8wkinj1monptam	432.803	11.565	1		24	RoiSet_373/PTL-1-373-8wkinj1monptam	700.729	19.538	2		24	RoiSet_374/CTL-30-374-8wkinj1monptam
25	CTL-25-201-8wkinj7dptam	4696.05	1.912	1		25	CTL-25-203-8wkinj7dptam	2811.74	10.314	2		25	CTL-25-204-8wkinj7dptam	724.282	14.431	1		25	PTL-3-183-8wkinj1monptam	2549.71	0.173	0		25	CTL-25-202-8wkinj1monptam	707.168	12.998	2		25	CTL-25-205-8wkinj1monptam	496.84	12.167	0		25	RoiSet_372/CTL-31-372-8wkinj1monptam	457.829	7.717	0		25	RoiSet_373/PTL-10-373-8wkinj1monptam	827.331	25.979	2		25	RoiSet_374/CTL-31-374-8wkinj1monptam
26	CTL-26-201-8wkinj7dptam	753.724	5.859	1		26	CTL-26-203-8wkinj7dptam	805.248	7.313	1		26	CTL-26-204-8wkinj7dptam	1092.31	17.251	1		26	PTL-4-183-8wkinj1monptam	1248.36	4.953	1		26	CTL-26-202-8wkinj1monptam	793.287	8.977	0		26	CTL-26-205-8wkinj1monptam	555.632	7.303	0		26	RoiSet_372/CTL-32-372-8wkinj1monptam	1308.71	30.484	3		26	RoiSet_373/PTL-11-373-8wkinj1monptam	1108.51	5.843	1		26	RoiSet_374/CTL-32-374-8wkinj1monptam
27	CTL-27-201-8wkinj7dptam	1713.55	3.436	1		27	CTL-27-203-8wkinj7dptam	404.832	0	0		27	CTL-27-204-8wkinj7dptam	699.256	12.421	0		27	PTL-5-183-8wkinj1monptam	766.973	1.727	0		27	CTL-27-202-8wkinj1monptam	3605.4	11.277	1		27	CTL-27-205-8wkinj1monptam	1384.53	11.483	0		27	RoiSet_372/CTL-33-372-8wkinj1monptam	1193.89	18.866	2		27	RoiSet_373/PTL-12-373-8wkinj1monptam	996.625	9.453	0		27	RoiSet_374/CTL-33-374-8wkinj1monptam
28	CTL-28-201-8wkinj7dptam	1404.4	10.587	1		28	PTL-1-203-8wkinj7dptam	1516.28	16.311	1		28	CTL-28-204-8wkinj7dptam	450.468	23.856	0		28	PTL-6-183-8wkinj1monptam	700.728	7.563	0		28	CTL-28-202-8wkinj1monptam	623.534	2.523	0		28	CTL-28-205-8wkinj1monptam	720.417	10.92	0		28	RoiSet_372/CTL-34-372-8wkinj1monptam	747.837	4.724	0		28	RoiSet_373/PTL-13-373-8wkinj1monptam	772.863	7.238	0		28	RoiSet_374/CTL-34-374-8wkinj1monptam
29	CTL-29-201-8wkinj7dptam	4778.49	2.711	0		29	PTL-2-203-8wkinj7dptam	942.155	12.344	1		29	CTL-29-204-8wkinj7dptam	736.059	40.8	1		29	PTL-7-183-8wkinj1monptam	734.587	17.836	1		29	CTL-29-202-8wkinj1monptam	1767.09	3.421	0		29	CTL-29-205-8wkinj1monptam	1690.91	8.423	0		29	RoiSet_372/CTL-35-372-8wkinj1monptam	588.848	28.75	1		29	RoiSet_373/PTL-14-373-8wkinj1monptam	2512.91	0.527	0		29	RoiSet_374/CTL-35-374-8wkinj1monptam
30	CTL-30-201-8wkinj7dptam	700.728	2.731	0		30	PTL-3-203-8wkinj7dptam	516.713	2.279	0		30	CTL-30-204-8wkinj7dptam	662.453	29.778	2		30	PTL-8-183-8wkinj1monptam	554.988	7.427	0		30	CTL-30-202-8wkinj1monptam	1079.8	8.206	0		30	CTL-30-205-8wkinj1monptam	830.55	6.78	0		30	RoiSet_372/CTL-36-372-8wkinj1monptam	484.327	20.365	0		30	RoiSet_373/PTL-15-373-8wkinj1monptam	964.239	5.649	0		30	RoiSet_374/CTL-36-374-8wkinj1monptam
31	CTL-31-201-8wkinj7dptam	2944.24	2.85	1		31	PTL-5-203-8wkinj7dptam	625.65	14.118	0		31	CTL-31-204-8wkinj7dptam	830.274	11.525	0		31	PTL-9-183-8wkinj1monptam	669.813	9.231	0		31	CTL-31-202-8wkinj1monptam	1960.86	5.405	0		31	CTL-31-205-8wkinj1monptam	836.347	5.248	0		31	RoiSet_372/CTL-37-372-8wkinj1monptam	546.157	27.224	0		31	RoiSet_373/PTL-16-373-8wkinj1monptam	1616.39	6.831	1		31	RoiSet_374/CTL-37-374-8wkinj1monptam
32	CTL-32-201-8wkinj7dptam	1135	0.778	0		32	PTL-6-203-8wkinj7dptam	817.025	7.928	0		32	CTL-32-204-8wkinj7dptam	468.133	16.981	0		32	PTL-10-183-8wkinj1monptam	571.182	22.938	2		32	CTL-32-202-8wkinj1monptam	3015.82	3.103	0		32	CTL-32-205-8wkinj1monptam	467.857	1.77	0		32	RoiSet_372/CTL-38-372-8wkinj1monptam	609.458	19.324	1		32	RoiSet_373/PTL-17-373-8wkinj1monptam	1009.87	4.519	0		32	RoiSet_374/CTL-38-374-8wkinj1monptam
33	CTL-33-201-8wkinj7dptam	426.914	7.586	1		33	PTL-7-203-8wkinj7dptam	2610.06	9.137	1		33	PTL-1-204-8wkinj7dptam	474.022	24.224	0		33	PTL-11-183-8wkinj1monptam	1196.83	3.444	0		33	CTL-33-202-8wkinj1monptam	1444.15	3.67	0		33	CTL-33-205-8wkinj1monptam	963.041	6.621	0		33	RoiSet_372/CTL-39-372-8wkinj1monptam	500.521	14.706	0		33	RoiSet_373/PTL-18-373-8wkinj1monptam	839.108	20.702	0		33	RoiSet_374/CTL-39-374-8wkinj1monptam
34	PTL-1-201-8wkinj7dptam	694.839	20.551	1		34	PTL-8-203-8wkinj7dptam	4731.39	2.489	1		34	PTL-2-204-8wkinj7dptam	1816.59	4.7	0		34	PTL-12-183-8wkinj1monptam	839.107	1.404	0		34	CTL-34-202-8wkinj1monptam	2254	10.801	1		34	CTL-34-205-8wkinj1monptam	493.527	16.275	0		34	RoiSet_372/CTL-4-372-8wkinj1monptam	422.498	20.557	0		34	RoiSet_373/PTL-19-373-8wkinj1monptam	3054.65	7.663	1		34	RoiSet_374/CTL-4-374-8wkinj1monptam
35	PTL-2-201-8wkinj7dptam	7312.01	4.127	2		35	PTL-9-203-8wkinj7dptam	937.739	5.338	0		35	PTL-3-204-8wkinj7dptam	962.765	12.691	0		35	PTL-13-183-8wkinj1monptam	750.78	10.392	0		35	CTL-35-202-8wkinj1monptam	672.39	0.369	0		35	CTL-35-205-8wkinj1monptam	7091.56	2.989	2		35	RoiSet_372/CTL-40-372-8wkinj1monptam	496.104	9.199	0		35	RoiSet_373/PTL-2-373-8wkinj1monptam	1090.84	22.942	2		35	RoiSet_374/CTL-40-374-8wkinj1monptam
36	PTL-3-201-8wkinj7dptam	2823.52	3.91	1		36	PTL-10-203-8wkinj7dptam	865.605	5.442	0		36	PTL-4-204-8wkinj7dptam	814.081	12.116	0		36	PTL-14-183-8wkinj1monptam	1310.18	4.944	0		36	CTL-36-202-8wkinj1monptam	3046.45	5.491	0		36	CTL-36-205-8wkinj1monptam	608.629	13.741	0		36	RoiSet_372/CTL-41-372-8wkinj1monptam	415.138	23.404	1		36	RoiSet_373/PTL-20-373-8wkinj1monptam	1317.55	2.123	0		36	RoiSet_374/CTL-41-374-8wkinj1monptam
37	PTL-4-201-8wkinj7dptam	553.516	9.574	0		37	PTL-11-203-8wkinj7dptam	519.657	15.297	0		37	PTL-5-204-8wkinj7dptam	1249.83	6.596	0		37	PTL-15-183-8wkinj1monptam	506.408	2.616	0		37	CTL-37-202-8wkinj1monptam	634.299	5.744	0		37	CTL-37-205-8wkinj1monptam	2514.01	9.552	0		37	RoiSet_372/CTL-42-372-8wkinj1monptam	653.621	22.748	2		37	RoiSet_373/PTL-21-373-8wkinj1monptam	709.562	35.062	2		37	RoiSet_374/CTL-42-374-8wkinj1monptam
38	PTL-5-201-8wkinj7dptam	1670.85	0.264	0		38	PTL-12-203-8wkinj7dptam	3538.97	1.456	0		38	PTL-6-204-8wkinj7dptam	2708.7	3.424	0		38	PTL-16-183-8wkinj1monptam	712.505	19.628	1		38	PTL-1-202-8wkinj1monptam	1122.86	0.442	0		38	CTL-38-205-8wkinj1monptam	5064.45	5.919	1		38	RoiSet_372/CTL-43-372-8wkinj1monptam	812.61	22.645	2		38	RoiSet_373/PTL-22-373-8wkinj1monptam	765.502	41.538	2		38	RoiSet_374/CTL-43-374-8wkinj1monptam
39	PTL-6-201-8wkinj7dptam	1267.49	1.394	0		39	PTL-13-203-8wkinj7dptam	1742.99	2.618	0		39	PTL-7-204-8wkinj7dptam	1897.56	21.49	2		39	PTL-17-183-8wkinj1monptam	849.412	7.452	0		39	PTL-2-202-8wkinj1monptam	1200.7	0.276	0		39	CTL-39-205-8wkinj1monptam	494.355	1.34	0		39	RoiSet_372/CTL-44-372-8wkinj1monptam	528.491	24.513	1		39	RoiSet_373/PTL-23-373-8wkinj1monptam	874.439	14.646	1		39	RoiSet_374/CTL-44-374-8wkinj1monptam
40	PTL-7-201-8wkinj7dptam	1280.74	0.23	0		40	PTL-14-203-8wkinj7dptam	1080.53	13.488	0		40	PTL-8-204-8wkinj7dptam	696.311	15.433	0		40	PTL-18-183-8wkinj1monptam	2923.62	3.172	0		40	PTL-3-202-8wkinj1monptam	1134.45	12.701	2		40	CTL-40-205-8wkinj1monptam	1248.72	0.995	0		40	RoiSet_372/CTL-45-372-8wkinj1monptam	640.372	17.471	0		40	RoiSet_373/PTL-24-373-8wkinj1monptam	1890.2	17.991	2		40	RoiSet_374/CTL-45-374-8wkinj1monptam
41	PTL-8-201-8wkinj7dptam	1563.39	2.26	0		41	PTL-15-203-8wkinj7dptam	474.022	12.733	0		41	PTL-9-204-8wkinj7dptam	1778.32	2.732	0		41	PTL-19-183-8wkinj1monptam	877.382	11.074	1		41	PTL-4-202-8wkinj1monptam	778.382	0.319	0		41	CTL-41-205-8wkinj1monptam	1091.39	3.794	0		41	RoiSet_372/CTL-46-372-8wkinj1monptam	934.796	12.598	0		41	RoiSet_373/PTL-25-373-8wkinj1monptam	931.852	14.06	0		41	RoiSet_374/CTL-46-374-8wkinj1monptam
42	PTL-9-201-8wkinj7dptam	493.159	3.582	0		42	PTL-16-203-8wkinj7dptam	1338.15	0.55	0		42	PTL-10-204-8wkinj7dptam	992.207	8.902	0		42	PTL-20-183-8wkinj1monptam	1271.91	21.875	1		42	PTL-5-202-8wkinj1monptam	1030.11	14.068	0		42	CTL-42-205-8wkinj1monptam	587.927	21.69	1		42	RoiSet_372/CTL-47-372-8wkinj1monptam	482.855	12.805	0		42	RoiSet_373/PTL-26-373-8wkinj1monptam	1117.34	9.223	0		42	RoiSet_374/CTL-47-374-8wkinj1monptam
43	PTL-10-201-8wkinj7dptam	958.348	1.382	0		43	PTL-17-203-8wkinj7dptam	5546.94	0.345	0		43	PTL-11-204-8wkinj7dptam	699.256	21.684	1		43	PTL-21-183-8wkinj1monptam	778.75	8.507	0		43	PTL-6-202-8wkinj1monptam	2113.22	0.274	0		43	CTL-43-205-8wkinj1monptam	1762.12	10.385	0		43	RoiSet_372/CTL-48-372-8wkinj1monptam	474.023	9.317	0		43	RoiSet_373/PTL-27-373-8wkinj1monptam	525.547	16.246	2		43	RoiSet_374/CTL-48-374-8wkinj1monptam
44	PTL-11-201-8wkinj7dptam	1929.95	6.636	0		44	PTL-18-203-8wkinj7dptam	1298.41	2.154	1		44	PTL-12-204-8wkinj7dptam	887.687	3.483	1								44	PTL-7-202-8wkinj1monptam	1826.71	3.264	0		44	PTL-1-205-8wkinj1monptam	732.01	43.665	4		44	RoiSet_372/CTL-49-372-8wkinj1monptam	850.885	21.799	0		44	RoiSet_373/PTL-28-373-8wkinj1monptam	1221.86	17.108	0		44	RoiSet_374/CTL-49-374-8wkinj1monptam
45	PTL-12-201-8wkinj7dptam	1765.07	0.083	0		45	PTL-19-203-8wkinj7dptam	900.936	1.144	0		45	PTL-13-204-8wkinj7dptam	1149.72	4.097	1								45	PTL-8-202-8wkinj1monptam	796.599	5.198	0		45	PTL-2-205-8wkinj1monptam	3272.52	19.18	3		45	RoiSet_372/CTL-5-372-8wkinj1monptam	1039.32	8.64	0		45	RoiSet_373/PTL-29-373-8wkinj1monptam	1654.66	14.591	2		45	RoiSet_374/CTL-5-374-8wkinj1monptam
46	PTL-13-201-8wkinj7dptam	656.564	2.242	0		46	PTL-20-203-8wkinj7dptam	7229.57	0.855	0		46	PTL-14-204-8wkinj7dptam	519.657	0	0								46	PTL-9-202-8wkinj1monptam	596.208	5.972	0		46	PTL-4-205-8wkinj1monptam	583.787	26.525	2		46	RoiSet_372/CTL-50-372-8wkinj1monptam	733.116	19.88	0		46	RoiSet_373/PTL-3-373-8wkinj1monptam	728.699	41.01	2		46	RoiSet_374/CTL-50-374-8wkinj1monptam
47	PTL-14-201-8wkinj7dptam	706.616	9.167	0		47	PTL-21-203-8wkinj7dptam	3154.75	0.28	0		47	PTL-15-204-8wkinj7dptam	708.088	11.85	0								47	PTL-10-202-8wkinj1monptam	688.951	26.803	0		47	PTL-5-205-8wkinj1monptam	1072.35	43.243	1		47	RoiSet_372/CTL-51-372-8wkinj1monptam	1239.53	14.371	2		47	RoiSet_373/PTL-30-373-8wkinj1monptam	515.242	17.143	0		47	RoiSet_374/CTL-51-374-8wkinj1monptam
48	PTL-15-201-8wkinj7dptam	612.401	8.173	0		48	PTL-22-203-8wkinj7dptam	500.52	0	0		48	PTL-16-204-8wkinj7dptam	1851.92	2.146	1								48	PTL-11-202-8wkinj1monptam	558.116	1.039	0		48	PTL-6-205-8wkinj1monptam	1203.18	56.504	5		48	RoiSet_372/CTL-52-372-8wkinj1monptam	893.577	16.31	1		48	RoiSet_373/PTL-31-373-8wkinj1monptam	3100.28	47.578	8		48	RoiSet_374/CTL-52-374-8wkinj1monptam
49	PTL-16-201-8wkinj7dptam	721.337	2.449	0		49	PTL-23-203-8wkinj7dptam	506.408	0	0		49	PTL-17-204-8wkinj7dptam	1323.43	1.669	0								49	PTL-12-202-8wkinj1monptam	4786.22	0.761	0		49	PTL-7-205-8wkinj1monptam	725.386	44.064	0		49	RoiSet_372/CTL-53-372-8wkinj1monptam	955.406	19.569	0		49	RoiSet_373/PTL-32-373-8wkinj1monptam	971.599	33.333	0		49	RoiSet_374/CTL-53-374-8wkinj1monptam
50	PTL-17-201-8wkinj7dptam	2225.84	0.265	0		50	PTL-24-203-8wkinj7dptam	1095.26	1.344	0		50	PTL-18-204-8wkinj7dptam	1198.3	1.597	0								50	PTL-13-202-8wkinj1monptam	1589.89	0.104	0		50	PTL-8-205-8wkinj1monptam	1714.1	29.275	1		50	RoiSet_372/CTL-54-372-8wkinj1monptam	3830.46	24.443	3		50	RoiSet_373/PTL-33-373-8wkinj1monptam	880.328	10.535	1		50	RoiSet_374/CTL-54-374-8wkinj1monptam
51	PTL-18-201-8wkinj7dptam	4370.72	2.93	0		51	PTL-25-203-8wkinj7dptam	574.126	0	0		51	PTL-19-204-8wkinj7dptam	989.263	3.125	0								51	PTL-14-202-8wkinj1monptam	1530.27	0.216	0		51	PTL-9-205-8wkinj1monptam	1004.44	5.688	0		51	RoiSet_372/CTL-6-372-8wkinj1monptam	605.041	6.083	0		51	RoiSet_373/PTL-4-373-8wkinj1monptam	566.766	28.571	0		51	RoiSet_374/CTL-55-374-8wkinj1monptam
52	PTL-19-201-8wkinj7dptam	2362.75	8.037	1		52	PTL-26-203-8wkinj7dptam	2293.56	1.669	0		52	PTL-21-204-8wkinj7dptam	1423.54	2.172	0								52	PTL-15-202-8wkinj1monptam	785.007	20.781	0		52	PTL-10-205-8wkinj1monptam	746.916	17.517	0		52	RoiSet_372/CTL-7-372-8wkinj1monptam	1345.52	11.269	2		52	RoiSet_373/PTL-5-373-8wkinj1monptam	965.711	18.598	2		52	RoiSet_374/CTL-56-374-8wkinj1monptam
53	PTL-20-201-8wkinj7dptam	565.293	0	0		53	PTL-27-203-8wkinj7dptam	905.352	11.87	1		53	PTL-22-204-8wkinj7dptam	2171.37	0.678	0								53	PTL-16-202-8wkinj1monptam	772.586	27.76	1		53	PTL-11-205-8wkinj1monptam	6440.7	4.937	0		53	RoiSet_372/CTL-8-372-8wkinj1monptam	582.96	3.788	0		53	RoiSet_373/PTL-6-373-8wkinj1monptam	1201.25	10.049	0		53	RoiSet_374/CTL-57-374-8wkinj1monptam
54	PTL-21-201-8wkinj7dptam	1008.4	0	0		54	PTL-28-203-8wkinj7dptam	5605.82	3.335	1		54	PTL-23-204-8wkinj7dptam	463.717	6.032	0								54	PTL-17-202-8wkinj1monptam	564.741	7.625	0		54	PTL-12-205-8wkinj1monptam	794.943	10.417	0		54	RoiSet_372/CTL-9-372-8wkinj1monptam	559.406	2.632	0		54	RoiSet_373/PTL-7-373-8wkinj1monptam	494.632	25.595	1		54	RoiSet_374/CTL-58-374-8wkinj1monptam
55	PTL-22-201-8wkinj7dptam	727.226	6.68	0		55	PTL-29-203-8wkinj7dptam	603.568	6.585	0		55	PTL-24-204-8wkinj7dptam	1271.91	4.514	0								55	PTL-18-202-8wkinj1monptam	1611.42	0.976	0		55	PTL-13-205-8wkinj1monptam	1816.78	13.081	1		55	RoiSet_372/PTL-1-372-8wkinj1monptam	1096.73	21.477	0		55	RoiSet_373/PTL-8-373-8wkinj1monptam	1391.15	6.878	0		55	RoiSet_374/CTL-59-374-8wkinj1monptam
56	PTL-23-201-8wkinj7dptam	453.412	0.325	0		56	PTL-30-203-8wkinj7dptam	591.791	0	0		56	PTL-25-204-8wkinj7dptam	998.096	1.032	0								56	PTL-19-202-8wkinj1monptam	3613.68	1.512	0		56	PTL-14-205-8wkinj1monptam	786.663	34.842	2		56	RoiSet_372/PTL-10-372-8wkinj1monptam	1679.69	0.701	0		56	RoiSet_373/PTL-9-373-8wkinj1monptam	1346.99	8.743	1		56	RoiSet_374/CTL-6-374-8wkinj1monptam
57	PTL-24-201-8wkinj7dptam	631.538	1.632	0		57	PTL-31-203-8wkinj7dptam	705.144	1.044	0		57	PTL-26-204-8wkinj7dptam	7289.93	3.494	1								57	PTL-20-202-8wkinj1monptam	612.769	4.865	0		57	PTL-15-205-8wkinj1monptam	568.053	55.248	1		57	RoiSet_372/PTL-11-372-8wkinj1monptam	581.487	32.152	1								57	RoiSet_374/CTL-60-374-8wkinj1monptam
58	PTL-25-201-8wkinj7dptam	1020.18	0.433	0		58	PTL-32-203-8wkinj7dptam	998.096	14.454	1		58	PTL-27-204-8wkinj7dptam	2920.68	1.512	0								58	PTL-21-202-8wkinj1monptam	1383.7	0.359	0		58	PTL-16-205-8wkinj1monptam	691.435	31.737	1		58	RoiSet_372/PTL-12-372-8wkinj1monptam	724.283	28.659	2								58	RoiSet_374/CTL-61-374-8wkinj1monptam
						59	PTL-33-203-8wkinj7dptam	764.029	2.89	0		59	PTL-28-204-8wkinj7dptam	1135	7.134	0								59	PTL-22-202-8wkinj1monptam	1558.42	0.106	0		59	PTL-17-205-8wkinj1monptam	970.493	28.669	2		59	RoiSet_372/PTL-13-372-8wkinj1monptam	588.848	9	0								59	RoiSet_374/CTL-62-374-8wkinj1monptam
						60	PTL-34-203-8wkinj7dptam	715.449	1.44	0														60	PTL-23-202-8wkinj1monptam	5688.81	3.624	1		60	PTL-18-205-8wkinj1monptam	1257	1.713	0		60	RoiSet_372/PTL-14-372-8wkinj1monptam	733.116	13.655	0								60	RoiSet_374/CTL-63-374-8wkinj1monptam
						61	PTL-35-203-8wkinj7dptam	1445.62	0.916	0														61	PTL-24-202-8wkinj1monptam	2570.32	4.253	1		61	PTL-19-205-8wkinj1monptam	1200.7	25.241	2		61	RoiSet_372/PTL-15-372-8wkinj1monptam	2406.92	3.303	1								61	RoiSet_374/CTL-64-374-8wkinj1monptam
						62	PTL-36-203-8wkinj7dptam	6430.21	0.114	0														62	PTL-25-202-8wkinj1monptam	998.648	2.322	0		62	PTL-20-205-8wkinj1monptam	1017.69	0.814	0		62	RoiSet_372/PTL-16-372-8wkinj1monptam	934.796	8.346	1								62	RoiSet_374/CTL-65-374-8wkinj1monptam
						63	PTL-37-203-8wkinj7dptam	1757.71	0	0														63	PTL-26-202-8wkinj1monptam	880.234	1.411	0		63	PTL-21-205-8wkinj1monptam	1781.17	0.837	0		63	RoiSet_372/PTL-17-372-8wkinj1monptam	892.105	7.591	1								63	RoiSet_374/CTL-66-374-8wkinj1monptam
						64	PTL-38-203-8wkinj7dptam	786.111	5.618	0														64	PTL-27-202-8wkinj1monptam	2221.7	4.286	1		64	PTL-22-205-8wkinj1monptam	996.163	14.214	0		64	RoiSet_372/PTL-18-372-8wkinj1monptam	899.465	19.804	2								64	RoiSet_374/CTL-67-374-8wkinj1monptam
						65	PTL-39-203-8wkinj7dptam	953.932	2.469	0														65	PTL-28-202-8wkinj1monptam	1101.33	4.211	0		65	PTL-23-205-8wkinj1monptam	733.666	8.916	1		65	RoiSet_372/PTL-19-372-8wkinj1monptam	597.681	6.404	0								65	RoiSet_374/CTL-68-374-8wkinj1monptam
																								66	PTL-29-202-8wkinj1monptam	1223.05	0.745	0		66	PTL-24-205-8wkinj1monptam	614.425	0.135	0		66	RoiSet_372/PTL-2-372-8wkinj1monptam	590.32	32.17	0								66	RoiSet_374/CTL-69-374-8wkinj1monptam
																								67	PTL-30-202-8wkinj1monptam	3035.69	0.9	0		67	PTL-25-205-8wkinj1monptam	4547.74	3.023	1		67	RoiSet_372/PTL-20-372-8wkinj1monptam	527.019	6.425	0								67	RoiSet_374/CTL-7-374-8wkinj1monptam
																								68	PTL-31-202-8wkinj1monptam	1495.49	0.388	0		68	PTL-26-205-8wkinj1monptam	1306.69	0.253	0		68	RoiSet_372/PTL-21-372-8wkinj1monptam	621.235	25.592	0								68	RoiSet_374/CTL-70-374-8wkinj1monptam
																								69	PTL-32-202-8wkinj1monptam	1808.5	0.87	0		69	PTL-27-205-8wkinj1monptam	2470.12	5.867	0		69	RoiSet_372/PTL-22-372-8wkinj1monptam	624.179	2.594	0								69	RoiSet_374/CTL-71-374-8wkinj1monptam
																								70	PTL-33-202-8wkinj1monptam	488.559	0	0		70	PTL-28-205-8wkinj1monptam	563.085	26.471	0		70	RoiSet_372/PTL-23-372-8wkinj1monptam	1772.43	5.731	0								70	RoiSet_374/CTL-72-374-8wkinj1monptam
																								71	PTL-34-202-8wkinj1monptam	11832.2	0.119	0		71	PTL-29-205-8wkinj1monptam	1066.55	5.435	1		71	RoiSet_372/PTL-24-372-8wkinj1monptam	1221.86	5.904	0								71	RoiSet_374/CTL-73-374-8wkinj1monptam
																								72	PTL-35-202-8wkinj1monptam	771.758	2.253	0		72	PTL-30-205-8wkinj1monptam	855.392	14.23	0		72	RoiSet_372/PTL-25-372-8wkinj1monptam	727.227	17.206	1								72	RoiSet_374/CTL-74-374-8wkinj1monptam
																								73	PTL-36-202-8wkinj1monptam	727.87	16.041	0		73	PTL-31-205-8wkinj1monptam	953.932	2.344	0		73	RoiSet_372/PTL-26-372-8wkinj1monptam	627.123	9.39	0								73	RoiSet_374/CTL-75-374-8wkinj1monptam
																								74	PTL-37-202-8wkinj1monptam	2074.3	6.547	1		74	PTL-32-205-8wkinj1monptam	530.79	9.828	0		74	RoiSet_372/PTL-27-372-8wkinj1monptam	967.183	9.893	1								74	RoiSet_374/CTL-76-374-8wkinj1monptam
																								75	PTL-38-202-8wkinj1monptam	8884.32	0.923	0		75	PTL-33-205-8wkinj1monptam	4297.66	1.272	0		75	RoiSet_372/PTL-28-372-8wkinj1monptam	488.744	20.181	0								75	RoiSet_374/CTL-77-374-8wkinj1monptam
																								76	PTL-39-202-8wkinj1monptam	1730.66	3.158	0		76	PTL-34-205-8wkinj1monptam	654.172	5.823	1		76	RoiSet_372/PTL-29-372-8wkinj1monptam	566.766	12.987	0								76	RoiSet_374/CTL-78-374-8wkinj1monptam
																								77	PTL-40-202-8wkinj1monptam	733.666	13.77	0		77	PTL-35-205-8wkinj1monptam	1043.36	7.778	0		77	RoiSet_372/PTL-3-372-8wkinj1monptam	786.112	26.03	2								77	RoiSet_374/CTL-79-374-8wkinj1monptam
																								78	PTL-41-202-8wkinj1monptam	2974.41	1.643	1		78	PTL-36-205-8wkinj1monptam	672.39	5.296	0		78	RoiSet_372/PTL-30-372-8wkinj1monptam	749.309	19.057	1								78	RoiSet_374/CTL-8-374-8wkinj1monptam
																								79	PTL-42-202-8wkinj1monptam	4179.25	2.041	1		79	PTL-37-205-8wkinj1monptam	727.87	7.509	0		79	RoiSet_372/PTL-31-372-8wkinj1monptam	1195.36	35.837	2								79	RoiSet_374/CTL-80-374-8wkinj1monptam
																								80	PTL-43-202-8wkinj1monptam	1364.65	0.121	0		80	PTL-38-205-8wkinj1monptam	1215.6	2.384	0		80	RoiSet_372/PTL-32-372-8wkinj1monptam	585.904	32.161	0								80	RoiSet_374/CTL-81-374-8wkinj1monptam
																								81	PTL-44-202-8wkinj1monptam	1002.79	0.661	0		81	PTL-39-205-8wkinj1monptam	470.341	1.056	0		81	RoiSet_372/PTL-33-372-8wkinj1monptam	1089.37	8.649	0								81	RoiSet_374/CTL-82-374-8wkinj1monptam
																								82	PTL-45-202-8wkinj1monptam	1018.52	13.577	1		82	PTL-40-205-8wkinj1monptam	754.368	37.98	4		82	RoiSet_372/PTL-34-372-8wkinj1monptam	2121.32	12.63	2								82	RoiSet_374/CTL-83-374-8wkinj1monptam
																								83	PTL-46-202-8wkinj1monptam	862.017	6.916	0		83	PTL-41-205-8wkinj1monptam	520.025	31.369	1		83	RoiSet_372/PTL-35-372-8wkinj1monptam	465.19	13.608	0								83	RoiSet_374/CTL-84-374-8wkinj1monptam
																								84	PTL-47-202-8wkinj1monptam	842.971	7.859	0								84	RoiSet_372/PTL-36-372-8wkinj1monptam	3879.04	21.176	2								84	RoiSet_374/CTL-85-374-8wkinj1monptam
																								85	PTL-48-202-8wkinj1monptam	1273.57	4.291	0								85	RoiSet_372/PTL-37-372-8wkinj1monptam	862.662	23.549	1								85	RoiSet_374/CTL-86-374-8wkinj1monptam
																																				86	RoiSet_372/PTL-38-372-8wkinj1monptam	456.357	29.677	1								86	RoiSet_374/CTL-87-374-8wkinj1monptam
																																				87	RoiSet_372/PTL-39-372-8wkinj1monptam	1008.4	24.234	2								87	RoiSet_374/CTL-88-374-8wkinj1monptam
																																				88	RoiSet_372/PTL-4-372-8wkinj1monptam	2820.58	12.944	4								88	RoiSet_374/CTL-89-374-8wkinj1monptam
																																				89	RoiSet_372/PTL-40-372-8wkinj1monptam	883.272	34.833	1								89	RoiSet_374/CTL-9-374-8wkinj1monptam
																																				90	RoiSet_372/PTL-41-372-8wkinj1monptam	2047.72	22.574	4								90	RoiSet_374/CTL-90-374-8wkinj1monptam
																																				91	RoiSet_372/PTL-42-372-8wkinj1monptam	878.856	24.623	0								91	RoiSet_374/CTL-91-374-8wkinj1monptam
																																				92	RoiSet_372/PTL-43-372-8wkinj1monptam	635.956	15.972	0								92	RoiSet_374/CTL-92-374-8wkinj1monptam
																																				93	RoiSet_372/PTL-44-372-8wkinj1monptam	715.45	42.798	0								93	RoiSet_374/PTL-1-374-8wkinj1monptam
																																				94	RoiSet_372/PTL-5-372-8wkinj1monptam	1077.59	8.743	2								94	RoiSet_374/PTL-10-374-8wkinj1monptam
																																				95	RoiSet_372/PTL-6-372-8wkinj1monptam	1293.99	28.214	1								95	RoiSet_374/PTL-100-374-8wkinj1monptam
																																				96	RoiSet_372/PTL-7-372-8wkinj1monptam	1293.99	6.143	1								96	RoiSet_374/PTL-101-374-8wkinj1monptam
																																				97	RoiSet_372/PTL-8-372-8wkinj1monptam	1947.62	3.477	0								97	RoiSet_374/PTL-102-374-8wkinj1monptam
																																				98	RoiSet_372/PTL-9-372-8wkinj1monptam	2203.76	8.016	0								98	RoiSet_374/PTL-103-374-8wkinj1monptam
																																																99	RoiSet_374/PTL-11-374-8wkinj1monptam
																																																100	RoiSet_374/PTL-12-374-8wkinj1monptam
																																																101	RoiSet_374/PTL-13-374-8wkinj1monptam
																																																102	RoiSet_374/PTL-14-374-8wkinj1monptam
																																																103	RoiSet_374/PTL-15-374-8wkinj1monptam
																																																104	RoiSet_374/PTL-16-374-8wkinj1monptam
																																																105	RoiSet_374/PTL-17-374-8wkinj1monptam
																																																106	RoiSet_374/PTL-18-374-8wkinj1monptam
																																																107	RoiSet_374/PTL-19-374-8wkinj1monptam
																																																108	RoiSet_374/PTL-2-374-8wkinj1monptam
																																																109	RoiSet_374/PTL-20-374-8wkinj1monptam
																																																110	RoiSet_374/PTL-21-374-8wkinj1monptam
																																																111	RoiSet_374/PTL-22-374-8wkinj1monptam
																																																112	RoiSet_374/PTL-23-374-8wkinj1monptam
																																																113	RoiSet_374/PTL-24-374-8wkinj1monptam
																																																114	RoiSet_374/PTL-25-374-8wkinj1monptam
																																																115	RoiSet_374/PTL-26-374-8wkinj1monptam
																																																116	RoiSet_374/PTL-27-374-8wkinj1monptam
																																																117	RoiSet_374/PTL-28-374-8wkinj1monptam
																																																118	RoiSet_374/PTL-29-374-8wkinj1monptam
																																																119	RoiSet_374/PTL-3-374-8wkinj1monptam
																																																120	RoiSet_374/PTL-30-374-8wkinj1monptam
																																																121	RoiSet_374/PTL-31-374-8wkinj1monptam
																																																122	RoiSet_374/PTL-32-374-8wkinj1monptam
																																																123	RoiSet_374/PTL-33-374-8wkinj1monptam
																																																124	RoiSet_374/PTL-34-374-8wkinj1monptam
																																																125	RoiSet_374/PTL-35-374-8wkinj1monptam
																																																126	RoiSet_374/PTL-36-374-8wkinj1monptam
																																																127	RoiSet_374/PTL-37-374-8wkinj1monptam
																																																128	RoiSet_374/PTL-38-374-8wkinj1monptam
																																																129	RoiSet_374/PTL-39-374-8wkinj1monptam
																																																130	RoiSet_374/PTL-4-374-8wkinj1monptam
																																																131	RoiSet_374/PTL-40-374-8wkinj1monptam
																																																132	RoiSet_374/PTL-41-374-8wkinj1monptam
																																																133	RoiSet_374/PTL-42-374-8wkinj1monptam
																																																134	RoiSet_374/PTL-43-374-8wkinj1monptam
																																																135	RoiSet_374/PTL-44-374-8wkinj1monptam
																																																136	RoiSet_374/PTL-45-374-8wkinj1monptam
																																																137	RoiSet_374/PTL-46-374-8wkinj1monptam
																																																138	RoiSet_374/PTL-47-374-8wkinj1monptam
																																																139	RoiSet_374/PTL-48-374-8wkinj1monptam
																																																140	RoiSet_374/PTL-49-374-8wkinj1monptam
																																																141	RoiSet_374/PTL-5-374-8wkinj1monptam
																																																142	RoiSet_374/PTL-50-374-8wkinj1monptam
																																																143	RoiSet_374/PTL-51-374-8wkinj1monptam
																																																144	RoiSet_374/PTL-52-374-8wkinj1monptam
																																																145	RoiSet_374/PTL-53-374-8wkinj1monptam
																																																146	RoiSet_374/PTL-54-374-8wkinj1monptam
																																																147	RoiSet_374/PTL-55-374-8wkinj1monptam
																																																148	RoiSet_374/PTL-56-374-8wkinj1monptam
																																																149	RoiSet_374/PTL-57-374-8wkinj1monptam
																																																150	RoiSet_374/PTL-58-374-8wkinj1monptam
																																																151	RoiSet_374/PTL-59-374-8wkinj1monptam
																																																152	RoiSet_374/PTL-6-374-8wkinj1monptam
																																																153	RoiSet_374/PTL-60-374-8wkinj1monptam
																																																154	RoiSet_374/PTL-61-374-8wkinj1monptam
																																																155	RoiSet_374/PTL-62-374-8wkinj1monptam
																																																156	RoiSet_374/PTL-63-374-8wkinj1monptam
																																																157	RoiSet_374/PTL-64-374-8wkinj1monptam
																																																158	RoiSet_374/PTL-65-374-8wkinj1monptam
																																																159	RoiSet_374/PTL-66-374-8wkinj1monptam
																																																160	RoiSet_374/PTL-67-374-8wkinj1monptam
																																																161	RoiSet_374/PTL-68-374-8wkinj1monptam
																																																162	RoiSet_374/PTL-69-374-8wkinj1monptam
																																																163	RoiSet_374/PTL-7-374-8wkinj1monptam
																																																164	RoiSet_374/PTL-70-374-8wkinj1monptam
																																																165	RoiSet_374/PTL-71-374-8wkinj1monptam
																																																166	RoiSet_374/PTL-72-374-8wkinj1monptam
																																																167	RoiSet_374/PTL-73-374-8wkinj1monptam
																																																168	RoiSet_374/PTL-74-374-8wkinj1monptam
																																																169	RoiSet_374/PTL-75-374-8wkinj1monptam
																																																170	RoiSet_374/PTL-76-374-8wkinj1monptam
																																																171	RoiSet_374/PTL-77-374-8wkinj1monptam
																																																172	RoiSet_374/PTL-78-374-8wkinj1monptam
																																																173	RoiSet_374/PTL-79-374-8wkinj1monptam
																																																174	RoiSet_374/PTL-8-374-8wkinj1monptam
																																																175	RoiSet_374/PTL-80-374-8wkinj1monptam
																																																176	RoiSet_374/PTL-81-374-8wkinj1monptam
																																																177	RoiSet_374/PTL-82-374-8wkinj1monptam
																																																178	RoiSet_374/PTL-83-374-8wkinj1monptam
																																																179	RoiSet_374/PTL-84-374-8wkinj1monptam
																																																180	RoiSet_374/PTL-85-374-8wkinj1monptam
																																																181	RoiSet_374/PTL-86-374-8wkinj1monptam
																																																182	RoiSet_374/PTL-87-374-8wkinj1monptam
																																																183	RoiSet_374/PTL-88-374-8wkinj1monptam
																																																184	RoiSet_374/PTL-89-374-8wkinj1monptam
																																																185	RoiSet_374/PTL-9-374-8wkinj1monptam
																																																186	RoiSet_374/PTL-90-374-8wkinj1monptam
																																																187	RoiSet_374/PTL-91-374-8wkinj1monptam
																																																188	RoiSet_374/PTL-92-374-8wkinj1monptam
																																																189	RoiSet_374/PTL-93-374-8wkinj1monptam
																																																190	RoiSet_374/PTL-94-374-8wkinj1monptam
																																																191	RoiSet_374/PTL-95-374-8wkinj1monptam
																																																192	RoiSet_374/PTL-96-374-8wkinj1monptam
																																																193	RoiSet_374/PTL-97-374-8wkinj1monptam
																																																194	RoiSet_374/PTL-98-374-8wkinj1monptam
																																																195	RoiSet_374/PTL-99-374-8wkinj1monptam
[truncated: 33 more columns]

## Sheet: Figure S2.C
PV size
25% Percentile	653.6
Median	908.3
75% Percentile	1456
							% ZsGreen Area
Time	Total PV Vessel Area (µm²)	PV size	% ZsGreen Area			Time	Small	Intermediate	Large
7 days	694.839	Intermediate	20.551			7 days	9.574	20.551	4.127
7 days	7312.01	Large	4.127			7 days	3.582	1.394	3.91
7 days	2823.52	Large	3.91			7 days	8.173	0.23	0.264
7 days	553.516	Small	9.574			7 days	0	1.382	2.26
7 days	1670.85	Large	0.264			7 days	0.325	2.242	6.636
7 days	1267.49	Intermediate	1.394			7 days	1.632	9.167	0.083
7 days	1280.74	Intermediate	0.23			7 days	2.279	2.449	0.265
7 days	1563.39	Large	2.26			7 days	14.118	0	2.93
7 days	493.159	Small	3.582			7 days	15.297	6.68	8.037
7 days	958.348	Intermediate	1.382			7 days	12.733	0.433	16.311
7 days	1929.95	Large	6.636			7 days	0	12.344	9.137
7 days	1765.07	Large	0.083			7 days	0	7.928	2.489
7 days	656.564	Intermediate	2.242			7 days	0	5.338	1.456
7 days	706.616	Intermediate	9.167			7 days	6.585	5.442	2.618
7 days	612.401	Small	8.173			7 days	0	13.488	0.345
7 days	721.337	Intermediate	2.449			7 days	24.224	0.55	0.855
7 days	2225.84	Large	0.265			7 days	0	2.154	0.28
7 days	4370.72	Large	2.93			7 days	6.032	1.144	1.669
7 days	2362.75	Large	8.037			7 days		1.344	3.335
7 days	565.293	Small	0			7 days		11.87	0.114
7 days	1008.4	Intermediate	0			7 days		1.044	0
7 days	727.226	Intermediate	6.68			7 days		14.454	4.7
7 days	453.412	Small	0.325			7 days		2.89	3.424
7 days	631.538	Small	1.632			7 days		1.44	21.49
7 days	1020.18	Intermediate	0.433			7 days		0.916	2.732
7 days	1516.28	Large	16.311			7 days		5.618	2.146
7 days	942.155	Intermediate	12.344			7 days		2.469	0.678
7 days	516.713	Small	2.279			7 days		12.691	3.494
7 days	625.65	Small	14.118			7 days		12.116	1.512
7 days	817.025	Intermediate	7.928			7 days		6.596
7 days	2610.06	Large	9.137			7 days		15.433
7 days	4731.39	Large	2.489			7 days		8.902
7 days	937.739	Intermediate	5.338			7 days		21.684
7 days	865.605	Intermediate	5.442			7 days		3.483
7 days	519.657	Small	15.297			7 days		4.097
7 days	3538.97	Large	1.456			7 days		11.85
7 days	1742.99	Large	2.618			7 days		1.669
7 days	1080.53	Intermediate	13.488			7 days		1.597
7 days	474.022	Small	12.733			7 days		3.125
7 days	1338.15	Intermediate	0.55			7 days		2.172
7 days	5546.94	Large	0.345			7 days		4.514
7 days	1298.41	Intermediate	2.154			7 days		1.032
7 days	900.936	Intermediate	1.144			7 days		7.134
7 days	7229.57	Large	0.855
7 days	3154.75	Large	0.28
7 days	500.52	Small	0
7 days	506.408	Small	0
7 days	1095.26	Intermediate	1.344
7 days	574.126	Small	0
7 days	2293.56	Large	1.669
7 days	905.352	Intermediate	11.87
7 days	5605.82	Large	3.335
7 days	603.568	Small	6.585
7 days	591.791	Small	0
7 days	705.144	Intermediate	1.044
7 days	998.096	Intermediate	14.454
7 days	764.029	Intermediate	2.89
7 days	715.449	Intermediate	1.44
7 days	1445.62	Intermediate	0.916
7 days	6430.21	Large	0.114
7 days	1757.71	Large	0
7 days	786.111	Intermediate	5.618
7 days	953.932	Intermediate	2.469
7 days	474.022	Small	24.224
7 days	1816.59	Large	4.7
7 days	962.765	Intermediate	12.691
7 days	814.081	Intermediate	12.116
7 days	1249.83	Intermediate	6.596
7 days	2708.7	Large	3.424
7 days	1897.56	Large	21.49
7 days	696.311	Intermediate	15.433
7 days	1778.32	Large	2.732
7 days	992.207	Intermediate	8.902
7 days	699.256	Intermediate	21.684
7 days	887.687	Intermediate	3.483
7 days	1149.72	Intermediate	4.097
7 days	519.657	Small	0
7 days	708.088	Intermediate	11.85
7 days	1851.92	Large	2.146
7 days	1323.43	Intermediate	1.669
7 days	1198.3	Intermediate	1.597
7 days	989.263	Intermediate	3.125
7 days	1423.54	Intermediate	2.172
7 days	2171.37	Large	0.678
7 days	463.717	Small	6.032
7 days	1271.91	Intermediate	4.514
7 days	998.096	Intermediate	1.032
7 days	7289.93	Large	3.494
7 days	2920.68	Large	1.512
7 days	1135	Intermediate	7.134
							% ZsGreen Area
Time	Total PV Vessel Area (µm²)	PV size	% ZsGreen Area			Time	Small	Intermediate	Large
1 month	660.981	Intermediate	18.486			1 month	7.427	18.486	0.173
1 month	858.244	Intermediate	4.46			1 month	22.938	4.46	3.172
1 month	2549.71	Large	0.173			1 month	2.616	4.953	0.274
1 month	1248.36	Intermediate	4.953			1 month	5.972	1.727	3.264
1 month	766.973	Intermediate	1.727			1 month	1.039	7.563	0.761
1 month	700.728	Intermediate	7.563			1 month	7.625	17.836	0.104
1 month	734.587	Intermediate	17.836			1 month	4.865	9.231	0.216
1 month	554.988	Small	7.427			1 month	0	3.444	0.976
1 month	669.813	Intermediate	9.231			1 month	26.525	1.404	1.512
1 month	571.182	Small	22.938			1 month	55.248	10.392	0.106
1 month	1196.83	Intermediate	3.444			1 month	0.135	4.944	3.624
1 month	839.107	Intermediate	1.404			1 month	26.471	19.628	4.253
1 month	750.78	Intermediate	10.392			1 month	9.828	7.452	4.286
1 month	1310.18	Intermediate	4.944			1 month	1.056	11.074	0.9
1 month	506.408	Small	2.616			1 month	31.369	21.875	0.388
1 month	712.505	Intermediate	19.628			1 month	32.152	8.507	0.87
1 month	849.412	Intermediate	7.452			1 month	9	0.442	0.119
1 month	2923.62	Large	3.172			1 month	6.404	0.276	6.547
1 month	877.382	Intermediate	11.074			1 month	32.17	12.701	0.923
1 month	1271.91	Intermediate	21.875			1 month	6.425	0.319	3.158
1 month	778.75	Intermediate	8.507			1 month	25.592	14.068	1.643
1 month	1122.86	Intermediate	0.442			1 month	2.594	5.198	2.041
1 month	1200.7	Intermediate	0.276			1 month	9.39	26.803	19.18
1 month	1134.45	Intermediate	12.701			1 month	20.181	20.781	29.275
1 month	778.382	Intermediate	0.319			1 month	12.987	27.76	4.937
1 month	1030.11	Intermediate	14.068			1 month	32.161	0.359	13.081
1 month	2113.22	Large	0.274			1 month	13.608	2.322	0.837
1 month	1826.71	Large	3.264			1 month	29.677	1.411	3.023
1 month	796.599	Intermediate	5.198			1 month	15.972	4.211	5.867
1 month	596.208	Small	5.972			1 month	16.246	0.745	1.272
1 month	688.951	Intermediate	26.803			1 month	17.143	2.253	0.701
1 month	558.116	Small	1.039			1 month	28.571	16.041	3.303
1 month	4786.22	Large	0.761			1 month	25.595	13.77	5.731
1 month	1589.89	Large	0.104			1 month	11.875	0.121	12.63
1 month	1530.27	Large	0.216			1 month	18.954	0.661	21.176
1 month	785.007	Intermediate	20.781			1 month	21.635	13.577	12.944
1 month	772.586	Intermediate	27.76			1 month	30.34	6.916	22.574
1 month	564.741	Small	7.625			1 month	21.991	7.859	3.477
1 month	1611.42	Large	0.976			1 month	20.301	4.291	8.016
1 month	3613.68	Large	1.512			1 month	27.88	43.665	0.527
1 month	612.769	Small	4.865			1 month	1.496	43.243	6.831
1 month	1383.7	Intermediate	0.359			1 month	1.636	56.504	7.663
1 month	1558.42	Large	0.106			1 month	17.105	44.064	17.991
1 month	5688.81	Large	3.624			1 month	26.119	5.688	14.591
1 month	2570.32	Large	4.253			1 month	35.772	17.517	47.578
1 month	998.648	Intermediate	2.322			1 month	12.821	10.417	37.945
1 month	880.234	Intermediate	1.411			1 month	6.309	34.842	2.47
1 month	2221.7	Large	4.286			1 month	2.941	31.737	12.925
1 month	1101.33	Intermediate	4.211			1 month	14.917	28.669	36.567
1 month	1223.05	Intermediate	0.745			1 month	7.713	1.713	8.582
1 month	3035.69	Large	0.9			1 month	16.547	25.241	36.692
1 month	1495.49	Large	0.388			1 month	12.557	0.814	0.227
1 month	1808.5	Large	0.87			1 month	23.25	14.214	0.809
1 month	488.559	Small	0			1 month	4.783	8.916	1.074
1 month	11832.2	Large	0.119			1 month	9.524	0.253	2.739
1 month	771.758	Intermediate	2.253			1 month	20.356	5.435	9.819
1 month	727.87	Intermediate	16.041			1 month	16.045	14.23	1.596
1 month	2074.3	Large	6.547			1 month	8.056	2.344	3.867
1 month	8884.32	Large	0.923			1 month	9.973	5.823	4.284
1 month	1730.66	Large	3.158			1 month	17.391	7.778	42.141
1 month	733.666	Intermediate	13.77			1 month	8.544	5.296	1.02
1 month	2974.41	Large	1.643			1 month	29.268	7.509	1.977
1 month	4179.25	Large	2.041			1 month		2.384	7.487
1 month	1364.65	Intermediate	0.121			1 month		37.98	7.777
1 month	1002.79	Intermediate	0.661			1 month		21.477	9.162
1 month	1018.52	Intermediate	13.577			1 month		28.659	3.992
1 month	862.017	Intermediate	6.916			1 month		13.655	7.169
1 month	842.971	Intermediate	7.859			1 month		8.346	16.511
1 month	1273.57	Intermediate	4.291			1 month		7.591	1.08
1 month	732.01	Intermediate	43.665			1 month		19.804	4.219
1 month	3272.52	Large	19.18			1 month		5.904
1 month	583.787	Small	26.525			1 month		17.206
1 month	1072.35	Intermediate	43.243			1 month		9.893
1 month	1203.18	Intermediate	56.504			1 month		26.03
1 month	725.386	Intermediate	44.064			1 month		19.057
1 month	1714.1	Large	29.275			1 month		35.837
1 month	1004.44	Intermediate	5.688			1 month		8.649
1 month	746.916	Intermediate	17.517			1 month		23.549
1 month	6440.7	Large	4.937			1 month		24.234
1 month	794.943	Intermediate	10.417			1 month		34.833
1 month	1816.78	Large	13.081			1 month		24.623
1 month	786.663	Intermediate	34.842			1 month		42.798
1 month	568.053	Small	55.248			1 month		8.743
1 month	691.435	Intermediate	31.737			1 month		28.214
1 month	970.493	Intermediate	28.669			1 month		6.143
1 month	1257	Intermediate	1.713			1 month		19.538
1 month	1200.7	Intermediate	25.241			1 month		25.979
1 month	1017.69	Intermediate	0.814			1 month		5.843
1 month	1781.17	Large	0.837			1 month		9.453
1 month	996.163	Intermediate	14.214			1 month		7.238
1 month	733.666	Intermediate	8.916			1 month		5.649
1 month	614.425	Small	0.135			1 month		4.519
1 month	4547.74	Large	3.023			1 month		20.702
1 month	1306.69	Intermediate	0.253			1 month		22.942
1 month	2470.12	Large	5.867			1 month		2.123
1 month	563.085	Small	26.471			1 month		35.062
1 month	1066.55	Intermediate	5.435			1 month		41.538
1 month	855.392	Intermediate	14.23			1 month		14.646
1 month	953.932	Intermediate	2.344			1 month		14.06
1 month	530.79	Small	9.828			1 month		9.223
1 month	4297.66	Large	1.272			1 month		17.108
1 month	654.172	Intermediate	5.823			1 month		41.01
1 month	1043.36	Intermediate	7.778			1 month		33.333
1 month	672.39	Intermediate	5.296			1 month		10.535
1 month	727.87	Intermediate	7.509			1 month		18.598
1 month	1215.6	Intermediate	2.384			1 month		10.049
1 month	470.341	Small	1.056			1 month		6.878
1 month	754.368	Intermediate	37.98			1 month		8.743
1 month	520.025	Small	31.369			1 month		18.038
1 month	1096.73	Intermediate	21.477			1 month		3.121
1 month	1679.69	Large	0.701			1 month		0.933
1 month	581.487	Small	32.152			1 month		8.937
1 month	724.283	Intermediate	28.659			1 month		6.145
1 month	588.848	Small	9			1 month		9.619
1 month	733.116	Intermediate	13.655			1 month		5.195
1 month	2406.92	Large	3.303			1 month		7.968
1 month	934.796	Intermediate	8.346			1 month		7.364
1 month	892.105	Intermediate	7.591			1 month		0.851
1 month	899.465	Intermediate	19.804			1 month		0.629
1 month	597.681	Small	6.404			1 month		6.653
1 month	590.32	Small	32.17			1 month		16.379
1 month	527.019	Small	6.425			1 month		32.207
1 month	621.235	Small	25.592			1 month		15.848
1 month	624.179	Small	2.594			1 month		14.263
1 month	1772.43	Large	5.731			1 month		1.116
1 month	1221.86	Intermediate	5.904			1 month		0
1 month	727.227	Intermediate	17.206			1 month		3.168
1 month	627.123	Small	9.39			1 month		10.956
1 month	967.183	Intermediate	9.893			1 month		0.939
1 month	488.744	Small	20.181			1 month		9.322
1 month	566.766	Small	12.987			1 month		26.435
1 month	786.112	Intermediate	26.03			1 month		8.259
1 month	749.309	Intermediate	19.057			1 month		3.056
1 month	1195.36	Intermediate	35.837			1 month		21.504
1 month	585.904	Small	32.161			1 month		11.087
1 month	1089.37	Intermediate	8.649			1 month		4.241
1 month	2121.32	Large	12.63			1 month		1.277
1 month	465.19	Small	13.608			1 month		8.696
1 month	3879.04	Large	21.176			1 month		16.594
1 month	862.662	Intermediate	23.549			1 month		12.473
1 month	456.357	Small	29.677			1 month		16.149
1 month	1008.4	Intermediate	24.234			1 month		5.411
1 month	2820.58	Large	12.944			1 month		3.927
1 month	883.272	Intermediate	34.833			1 month		23.034
1 month	2047.72	Large	22.574			1 month		9.432
1 month	878.856	Intermediate	24.623			1 month		47.647
1 month	635.956	Small	15.972			1 month		2.613
1 month	715.45	Intermediate	42.798			1 month		0
1 month	1077.59	Intermediate	8.743			1 month		3.938
1 month	1293.99	Intermediate	28.214			1 month		1.099
1 month	1293.99	Intermediate	6.143			1 month		14.427
1 month	1947.62	Large	3.477			1 month		19.017
1 month	2203.76	Large	8.016			1 month		37.307
1 month	700.729	Intermediate	19.538			1 month		54.93
1 month	827.331	Intermediate	25.979			1 month		36.195
1 month	1108.51	Intermediate	5.843			1 month		6.471
1 month	996.625	Intermediate	9.453			1 month		9.206
1 month	772.863	Intermediate	7.238
1 month	2512.91	Large	0.527
1 month	964.239	Intermediate	5.649
1 month	1616.39	Large	6.831
1 month	1009.87	Intermediate	4.519
1 month	839.108	Intermediate	20.702
1 month	3054.65	Large	7.663
1 month	1090.84	Intermediate	22.942
1 month	1317.55	Intermediate	2.123
1 month	709.562	Intermediate	35.062
1 month	765.502	Intermediate	41.538
1 month	874.439	Intermediate	14.646
1 month	1890.2	Large	17.991
1 month	931.852	Intermediate	14.06
1 month	1117.34	Intermediate	9.223
1 month	525.547	Small	16.246
1 month	1221.86	Intermediate	17.108
1 month	1654.66	Large	14.591
1 month	728.699	Intermediate	41.01
1 month	515.242	Small	17.143
1 month	3100.28	Large	47.578
1 month	971.599	Intermediate	33.333
1 month	880.328	Intermediate	10.535
1 month	566.766	Small	28.571
1 month	965.711	Intermediate	18.598
1 month	1201.25	Intermediate	10.049
1 month	494.632	Small	25.595
1 month	1391.15	Intermediate	6.878
1 month	1346.99	Intermediate	8.743
1 month	1776.85	Large	37.945
1 month	2979.57	Large	2.47
1 month	471.078	Small	11.875
1 month	3678.83	Large	12.925
1 month	930.38	Intermediate	18.038
1 month	1578.11	Large	36.567
1 month	1226.28	Intermediate	3.121
1 month	946.573	Intermediate	0.933
1 month	450.469	Small	18.954
1 month	955.406	Intermediate	8.937
1 month	2024.16	Large	8.582
1 month	612.402	Small	21.635
1 month	606.513	Small	30.34
1 month	635.956	Small	21.991
1 month	391.584	Small	20.301
1 month	1548.67	Large	36.692
1 month	638.9	Small	27.88
1 month	2589.46	Large	0.227
1 month	790.528	Intermediate	6.145
1 month	1637	Large	0.809
1 month	590.32	Small	1.496
1 month	734.588	Intermediate	9.619
1 month	1918.17	Large	1.074
1 month	1881.37	Large	2.739
1 month	630.067	Small	1.636
1 month	793.473	Intermediate	5.195
1 month	2443.72	Large	9.819
1 month	739.004	Intermediate	7.968
1 month	1660.55	Large	1.596
1 month	559.406	Small	17.105
1 month	999.569	Intermediate	7.364
1 month	1037.85	Intermediate	0.851
1 month	1598.72	Large	3.867
1 month	1511.87	Large	4.284
1 month	1170.34	Intermediate	0.629
1 month	708.09	Intermediate	6.653
1 month	683.064	Intermediate	16.379
1 month	1498.62	Large	42.141
1 month	740.476	Intermediate	32.207
1 month	591.792	Small	26.119
1 month	659.51	Intermediate	15.848
1 month	908.298	Intermediate	14.263
1 month	362.142	Small	35.772
1 month	459.301	Small	12.821
1 month	659.51	Intermediate	1.116
1 month	2021.22	Large	1.02
1 month	952.462	Intermediate	0
1 month	1787.15	Large	1.977
1 month	4129.3	Large	7.487
1 month	1068.76	Intermediate	3.168
1 month	739.004	Intermediate	10.956
1 month	940.685	Intermediate	0.939
1 month	466.662	Small	6.309
1 month	694.841	Intermediate	9.322
1 month	1476.54	Large	7.777
1 month	500.521	Small	2.941
1 month	974.543	Intermediate	26.435
1 month	819.971	Intermediate	8.259
1 month	532.907	Small	14.917
1 month	867.079	Intermediate	3.056
1 month	553.517	Small	7.713
1 month	1252.77	Intermediate	21.504
1 month	677.175	Intermediate	11.087
1 month	659.51	Intermediate	4.241
1 month	806.722	Intermediate	1.277
1 month	2072.74	Large	9.162
1 month	880.328	Intermediate	8.696
1 month	1011.35	Intermediate	16.594
1 month	672.759	Intermediate	12.473
1 month	711.034	Intermediate	16.149
1 month	680.119	Intermediate	5.411
1 month	409.249	Small	16.547
1 month	644.789	Small	12.557
1 month	974.543	Intermediate	3.927
1 month	1329.32	Intermediate	23.034
1 month	1295.47	Intermediate	9.432
1 month	588.848	Small	23.25
1 month	750.781	Intermediate	47.647
1 month	1239.53	Intermediate	2.613
1 month	2802.92	Large	3.992
1 month	688.952	Intermediate	0
1 month	859.718	Intermediate	3.938
1 month	669.815	Intermediate	1.099
1 month	338.588	Small	4.783
1 month	587.376	Small	9.524
1 month	744.893	Intermediate	14.427
1 month	688.952	Intermediate	19.017
1 month	578.543	Small	20.356
1 month	394.528	Small	16.045
1 month	666.87	Intermediate	37.307
1 month	1045.2	Intermediate	54.93
1 month	874.439	Intermediate	36.195
1 month	750.781	Intermediate	6.471
1 month	529.963	Small	8.056
1 month	1581.06	Large	7.169
1 month	546.157	Small	9.973
1 month	1890.2	Large	16.511
1 month	815.554	Intermediate	9.206
1 month	643.316	Small	17.391
1 month	465.19	Small	8.544
1 month	1772.43	Large	1.08
1 month	2128.69	Large	4.219
1 month	362.142	Small	29.268
							% ZsGreen Area
Time	Total PV Vessel Area (µm²)	PV size	% ZsGreen Area			Time	Small	Intermediate	Large
3 months	634.483	Small	33.179			3 months	33.179	32.619	8.28
3 months	3449.17	Large	8.28			3 months	3.412	33.216	23.649
3 months	1236.58	Intermediate	32.619			3 months	43.413	70.476	18.574
3 months	1525.11	Large	23.649			3 months	17.574	7.085	2.707
3 months	2456.96	Large	18.574			3 months	3.947	51.03	17.388
3 months	1258.66	Intermediate	33.216			3 months	67.176	4.397	0.896
3 months	5655.88	Large	2.707			3 months	23.515	6.738	11.229
3 months	1735.63	Large	17.388			3 months	34.906	3.765	26.592
3 months	927.434	Intermediate	70.476			3 months	70.552	40.032	5.694
3 months	2957.48	Large	0.896			3 months	34.058	4.804	3.207
3 months	727.226	Intermediate	7.085			3 months	33.333	32.866	15.016
3 months	1664.96	Large	11.229			3 months	49.587	84.565	46.057
3 months	1965.28	Large	26.592			3 months	34.568	69.877	0.348
3 months	1473.59	Large	5.694			3 months	4.167	46.835	28.159
3 months	928.906	Intermediate	51.03			3 months	41.391	72.638	28.201
3 months	903.88	Intermediate	4.397			3 months	69.72	59.129	37.399
3 months	560.877	Small	3.412			3 months	47.826	44.38	14.963
3 months	491.687	Small	43.413			3 months	26.064	28.086	28.433
3 months	830.274	Intermediate	6.738			3 months	17.955	43.149	0.209
3 months	977.486	Intermediate	3.765			3 months	15.339	51.702	33.008
3 months	594.735	Small	17.574			3 months	5.91	19.746	3.09
3 months	4728.44	Large	3.207			3 months	49.596	62.183	16.709
3 months	2274.42	Large	15.016			3 months	31.401	20.285	15.19
3 months	908.296	Intermediate	40.032			3 months	26.923	12.447	9.482
3 months	1164.44	Intermediate	4.804			3 months	78.659	70.099	41.81
3 months	559.405	Small	3.947			3 months	45.146	58.303	1.235
3 months	945.099	Intermediate	32.866			3 months	5.116	52.688	20.94
3 months	2221.43	Large	46.057			3 months	30.252	18.393	11.256
3 months	578.542	Small	67.176			3 months	60.87	16.803	0
3 months	1691.46	Large	0.348			3 months	45.344	10.282	66.545
3 months	677.174	Intermediate	84.565			3 months	47.222	23.78	7.931
3 months	718.393	Intermediate	69.877			3 months	47.49	16.517	12.492
3 months	1162.97	Intermediate	46.835			3 months	48.404	33.435	3.086
3 months	747.836	Intermediate	72.638			3 months	16.887	3.685	6.755
3 months	4077.76	Large	28.159			3 months	36.559	7.692	5.898
3 months	619.761	Small	23.515			3 months	40.439	32.574	17.753
3 months	624.178	Small	34.906			3 months	69.928	4.366	43.918
3 months	709.561	Intermediate	59.129			3 months	5.896	39.876	35.696
3 months	759.613	Intermediate	44.38			3 months	12.979	27.243	8.704
3 months	479.91	Small	70.552			3 months	7.534	43.972	19.81
3 months	609.457	Small	34.058			3 months	18.807	46.686	23.869
3 months	953.932	Intermediate	28.086			3 months	9.17	59.774	9.476
3 months	649.204	Small	33.333			3 months	75.98	66.667	13.742
3 months	1224.8	Intermediate	43.149			3 months	31.169	72.308	9.416
3 months	908.296	Intermediate	51.702			3 months	56.704	19.198	31.505
3 months	1644.36	Large	28.201			3 months	45.34	45.203	0.413
3 months	1274.85	Intermediate	19.746			3 months	16.842	30.159	21.831
3 months	1160.03	Intermediate	62.183			3 months	12.698	14.366	14.772
3 months	356.252	Small	49.587			3 months	31.937	16.618	18.273
3 months	2377.47	Large	37.399			3 months	35.294	34.375	12.809
3 months	596.208	Small	34.568			3 months	51.675	24.569	1.291
3 months	1770.96	Large	14.963			3 months	55.238	54.059	8
3 months	388.639	Small	4.167			3 months	19.951	30.221	17.021
3 months	827.33	Intermediate	20.285			3 months	60.726	8.984	5.197
3 months	697.784	Intermediate	12.447			3 months	5.917	25.294	5.801
3 months	4416.35	Large	28.433			3 months	11.538	6.552	0.328
3 months	444.579	Small	41.391			3 months	7.588	39.845	16.805
3 months	578.542	Small	69.72			3 months	57.035	0.586	10.755
3 months	1043.73	Intermediate	70.099			3 months	17.694	1.89	22.667
3 months	1196.83	Intermediate	58.303			3 months	56.674	2.163	7.93
3 months	684.535	Intermediate	52.688			3 months	51.507	0	3.125
3 months	9163.93	Large	0.209			3 months	6.469	6.939	8.941
3 months	2109.54	Large	33.008			3 months	11.751	9.072	5.033
3 months	696.311	Intermediate	18.393			3 months	2.632	0.805	61.696
3 months	718.393	Intermediate	16.803			3 months	20.455	19.958	9.966
3 months	730.17	Intermediate	10.282			3 months	4.638	7.128	3.853
3 months	965.709	Intermediate	23.78			3 months	28.333	40.522	0.78
3 months	541.739	Small	47.826			3 months	33.067	59.698	45.588
3 months	553.516	Small	26.064			3 months	30.063	4.499	42.292
3 months	1310.18	Intermediate	16.517			3 months	50	6.28	4.626
3 months	11956.5	Large	3.09			3 months	32.17	4.978	1.533
3 months	647.732	Small	17.955			3 months	10.703	17.407	19.794
3 months	968.653	Intermediate	33.435			3 months	24.646	28.972	12.323
3 months	3462.42	Large	16.709			3 months	33.578	30.012	18.856
3 months	1860.76	Large	15.19			3 months	53.25	21.757	7.951
3 months	3695.01	Large	9.482			3 months	46.04	33.965	9.465
3 months	878.854	Intermediate	3.685			3 months	1.651	34.307	1.858
3 months	937.739	Intermediate	7.692			3 months	21.287	5.2	3.111
3 months	499.048	Small	15.339			3 months	22.826	12.23	27.025
3 months	1292.52	Intermediate	32.574			3 months	46.52	3.39	28.538
3 months	2228.79	Large	41.81			3 months	19.767	7.792	1.713
3 months	622.706	Small	5.91			3 months	0.905	24.87	10.399
3 months	1045.2	Intermediate	4.366			3 months	76.341	19.315	40.816
3 months	712.505	Intermediate	39.876			3 months	62.442	36.17	32.573
3 months	2146.35	Large	1.235			3 months	8.491	27.553	7.578
3 months	886.215	Intermediate	27.243			3 months	20.419	3.933	7.436
3 months	1037.84	Intermediate	43.972			3 months	10.839	15.672	13.605
3 months	999.568	Intermediate	46.686			3 months	26.797	0	7.701
3 months	546.156	Small	49.596			3 months	16.757	24.498	11.179
3 months	911.241	Intermediate	59.774			3 months	37.121	8.651	2.36
3 months	861.189	Intermediate	66.667			3 months	9.489	6.712
3 months	2755.8	Large	20.94			3 months	4.324	0
3 months	609.457	Small	31.401			3 months	73.529	24.239
3 months	1922.59	Large	11.256			3 months	10.774	0.232
3 months	535.851	Small	26.923			3 months	9.249	52.823
3 months	765.501	Intermediate	72.308			3 months	51.429	14.729
3 months	482.854	Small	78.659			3 months	53.2	5.939
3 months	303.256	Small	45.146			3 months	24.878	2.798
3 months	1027.54	Intermediate	19.198			3 months	5.288	14.938
3 months	633.01	Small	5.116			3 months	26.506	11.637
3 months	1012.82	Intermediate	45.203			3 months	14.134	9.735
3 months	525.546	Small	30.252			3 months	44.595	36.196
3 months	1619.33	Large	0			3 months	12.921	51.93
3 months	440.163	Small	60.87			3 months	21.065	62.733
3 months	363.613	Small	45.344			3 months	23.602	12.766
3 months	1391.15	Intermediate	30.159			3 months	14.331	15.612
3 months	1045.2	Intermediate	14.366			3 months	10.909	13.567
3 months	1614.91	Large	66.545			3 months		5.331
3 months	1018.71	Intermediate	16.618			3 months		0.157
3 months	800.832	Intermediate	34.375			3 months		3.557
3 months	529.962	Small	47.222			3 months		2.962
3 months	683.062	Intermediate	24.569			3 months		18.537
3 months	381.278	Small	47.49			3 months		7.237
3 months	743.419	Intermediate	54.059			3 months		41.623
3 months	867.077	Intermediate	30.221			3 months		10.965
3 months	1130.59	Intermediate	8.984			3 months		8.438
3 months	750.78	Intermediate	25.294			3 months		3.304
3 months	853.828	Intermediate	6.552			3 months		3.788
3 months	553.516	Small	48.404			3 months		0.6
3 months	1137.95	Intermediate	39.845			3 months		2.194
3 months	1800.4	Large	7.931			3 months		50.916
3 months	1255.72	Intermediate	0.586			3 months		14.401
3 months	856.772	Intermediate	1.89			3 months		20.067
3 months	1224.8	Intermediate	2.163			3 months		2.99
3 months	700.728	Intermediate	0			3 months		2.174
3 months	1188	Intermediate	6.939			3 months		26.824
3 months	557.932	Small	16.887			3 months		27.606
3 months	713.977	Intermediate	9.072			3 months		7.892
3 months	547.628	Small	36.559			3 months		66.713
3 months	914.185	Intermediate	0.805			3 months		59.325
3 months	700.728	Intermediate	19.958			3 months		14.379
3 months	702.2	Intermediate	7.128			3 months		23.42
3 months	846.467	Intermediate	40.522			3 months		32.357
3 months	683.062	Intermediate	59.698			3 months		8.255
3 months	469.605	Small	40.439			3 months		0.873
3 months	406.304	Small	69.928			3 months		7.43
3 months	624.178	Small	5.896			3 months		3.448
3 months	719.865	Intermediate	4.499			3 months		10.811
3 months	914.185	Intermediate	6.28			3 months		28.674
3 months	2191.98	Large	12.492			3 months		11.055
3 months	499.048	Small	12.979			3 months		46.067
3 months	644.787	Small	7.534			3 months		8.817
3 months	320.922	Small	18.807			3 months		2.683
3 months	337.115	Small	9.17			3 months		42.218
3 months	600.624	Small	75.98			3 months		38.767
3 months	340.059	Small	31.169			3 months		29.767
3 months	3577.24	Large	3.086			3 months		23.184
3 months	680.118	Intermediate	4.978			3 months		22.065
3 months	1787.15	Large	6.755			3 months		32.083
3 months	1622.27	Large	5.898			3 months		20.588
3 months	1260.13	Intermediate	17.407			3 months		24.824
3 months	1102.62	Intermediate	28.972			3 months		2.477
3 months	3748.02	Large	17.753			3 months		36.752
3 months	1241	Intermediate	30.012			3 months		53.591
3 months	703.673	Intermediate	21.757			3 months		10.526
3 months	1165.92	Intermediate	33.965			3 months		6.507
3 months	1645.83	Large	43.918			3 months		22.889
3 months	1744.46	Large	35.696			3 months		0.532
3 months	3669.99	Large	8.704			3 months		0.705
3 months	2325.95	Large	19.81			3 months		3.351
3 months	527.019	Small	56.704			3 months		21.396
3 months	1529.53	Large	23.869			3 months		1.809
3 months	806.722	Intermediate	34.307			3 months		4.032
3 months	584.432	Small	45.34			3 months		12.207
3 months	1104.09	Intermediate	5.2			3 months		16.888
3 months	1023.12	Intermediate	12.23			3 months		10.3
3 months	1129.12	Intermediate	3.39			3 months		25.912
3 months	1246.89	Intermediate	7.792			3 months		18.998
3 months	846.469	Intermediate	24.87			3 months		38.274
3 months	559.406	Small	16.842			3 months		52.551
3 months	2470.22	Large	9.476			3 months		15.205
3 months	945.101	Intermediate	19.315			3 months		10.744
3 months	968.655	Intermediate	36.17			3 months		11.4
3 months	556.461	Small	12.698			3 months		9.531
3 months	1383.79	Intermediate	27.553			3 months		19.403
3 months	2088.94	Large	13.742			3 months		0.47
3 months	973.071	Intermediate	3.933			3 months		36.969
3 months	789.056	Intermediate	15.672			3 months		21.605
3 months	705.145	Intermediate	0			3 months		5.153
3 months	1099.67	Intermediate	24.498			3 months		7.798
3 months	562.35	Small	31.937			3 months		37.2
3 months	1157.09	Intermediate	8.651
3 months	1563.39	Large	9.416
3 months	650.677	Small	35.294
3 months	615.346	Small	51.675
3 months	463.718	Small	55.238
3 months	1074.65	Intermediate	6.712
3 months	2308.28	Large	31.505
3 months	6419.91	Large	0.413
3 months	597.681	Small	19.951
3 months	839.108	Intermediate	0
3 months	1672.33	Large	21.831
3 months	1257.19	Intermediate	24.239
3 months	1514.81	Large	14.772
3 months	1466.23	Large	18.273
3 months	3815.74	Large	12.809
3 months	446.052	Small	60.726
3 months	5015.51	Large	1.291
3 months	497.577	Small	5.917
3 months	1270.44	Intermediate	0.232
3 months	574.127	Small	11.538
3 months	543.212	Small	7.588
3 months	1173.28	Intermediate	52.823
3 months	585.904	Small	57.035
3 months	1656.13	Large	8
3 months	759.614	Intermediate	14.729
3 months	1214.5	Intermediate	5.939
3 months	999.569	Intermediate	2.798
3 months	549.101	Small	17.694
3 months	628.595	Small	56.674
3 months	537.324	Small	51.507
3 months	1522.17	Large	17.021
3 months	546.157	Small	6.469
3 months	709.562	Intermediate	14.938
3 months	613.874	Small	11.751
3 months	503.465	Small	2.632
3 months	1087.9	Intermediate	11.637
3 months	831.748	Intermediate	9.735
3 months	2096.3	Large	5.197
3 months	453.413	Small	20.455
3 months	719.867	Intermediate	36.196
3 months	1258.66	Intermediate	51.93
3 months	711.034	Intermediate	62.733
3 months	507.881	Small	4.638
3 months	899.465	Intermediate	12.766
3 months	697.785	Intermediate	15.612
3 months	672.759	Intermediate	13.567
3 months	800.833	Intermediate	5.331
3 months	2867.69	Large	5.801
3 months	2693.98	Large	0.328
3 months	5308.47	Large	16.805
3 months	937.74	Intermediate	0.157
3 months	2477.58	Large	10.755
3 months	744.893	Intermediate	3.557
3 months	1043.73	Intermediate	2.962
3 months	905.354	Intermediate	18.537
3 months	1118.81	Intermediate	7.237
3 months	1987.36	Large	22.667
3 months	4436.97	Large	7.93
3 months	852.357	Intermediate	41.623
3 months	671.287	Intermediate	10.965
3 months	1790.1	Large	3.125
3 months	618.29	Small	28.333
3 months	552.045	Small	33.067
3 months	3753.91	Large	8.941
3 months	942.157	Intermediate	8.438
3 months	1550.14	Large	5.033
3 months	1158.56	Intermediate	3.304
3 months	777.279	Intermediate	3.788
3 months	736.06	Intermediate	0.6
3 months	939.213	Intermediate	2.194
3 months	465.19	Small	30.063
3 months	2083.05	Large	61.696
3 months	382.751	Small	50
3 months	1124.7	Intermediate	50.916
3 months	590.32	Small	32.17
3 months	481.383	Small	10.703
3 months	1093.79	Intermediate	14.401
3 months	872.967	Intermediate	20.067
3 months	1230.69	Intermediate	2.99
3 months	744.893	Intermediate	2.174
3 months	2156.66	Large	9.966
3 months	686.008	Intermediate	26.824
3 months	6037.16	Large	3.853
3 months	2643.93	Large	0.78
3 months	762.558	Intermediate	27.606
3 months	519.658	Small	24.646
3 months	1601.67	Large	45.588
3 months	1305.77	Intermediate	7.892
3 months	1065.82	Intermediate	66.713
3 months	741.948	Intermediate	59.325
3 months	675.703	Intermediate	14.379
3 months	3160.64	Large	42.292
3 months	1024.6	Intermediate	23.42
3 months	955.406	Intermediate	32.357
3 months	784.64	Intermediate	8.255
3 months	1348.46	Intermediate	0.873
3 months	5218.66	Large	4.626
3 months	733.116	Intermediate	7.43
3 months	1152.67	Intermediate	3.448
3 months	653.621	Intermediate	10.811
3 months	600.625	Small	33.578
3 months	1021.65	Intermediate	28.674
3 months	878.856	Intermediate	11.055
3 months	655.093	Intermediate	46.067
3 months	1268.97	Intermediate	8.817
3 months	3073.79	Large	1.533
3 months	2283.26	Large	19.794
3 months	822.915	Intermediate	2.683
3 months	756.67	Intermediate	42.218
3 months	740.476	Intermediate	38.767
3 months	1073.17	Intermediate	29.767
3 months	1054.04	Intermediate	23.184
3 months	2389.25	Large	12.323
3 months	1354.35	Intermediate	22.065
3 months	2420.16	Large	18.856
3 months	588.848	Small	53.25
3 months	706.618	Intermediate	32.083
3 months	594.736	Small	46.04
3 months	1251.3	Intermediate	20.588
3 months	1043.73	Intermediate	24.824
3 months	653.621	Intermediate	2.477
3 months	624.179	Small	1.651
3 months	688.952	Intermediate	36.752
3 months	1065.82	Intermediate	53.591
3 months	594.736	Small	21.287
3 months	3462.43	Large	7.951
3 months	950.99	Intermediate	10.526
3 months	406.305	Small	22.826
3 months	401.889	Small	46.52
3 months	859.718	Intermediate	6.507
3 months	784.64	Intermediate	22.889
3 months	506.409	Small	19.767
3 months	1107.03	Intermediate	0.532
3 months	325.339	Small	0.905
3 months	1252.77	Intermediate	0.705
3 months	466.662	Small	76.341
3 months	638.9	Small	62.442
3 months	1897.56	Large	9.465
3 months	834.692	Intermediate	3.351
3 months	653.621	Intermediate	21.396
3 months	468.134	Small	8.491
3 months	562.35	Small	20.419
3 months	895.049	Intermediate	1.809
3 months	730.172	Intermediate	4.032
3 months	940.685	Intermediate	12.207
3 months	421.026	Small	10.839
3 months	450.469	Small	26.797
3 months	2218.49	Large	1.858
3 months	544.684	Small	16.757
3 months	3833.4	Large	3.111
3 months	1107.03	Intermediate	16.888
3 months	686.008	Intermediate	10.3
3 months	766.975	Intermediate	25.912
3 months	582.96	Small	37.121
3 months	1410.29	Intermediate	18.998
3 months	1617.86	Large	27.025
3 months	665.398	Intermediate	38.274
3 months	1903.45	Large	28.538
3 months	8251.23	Large	1.713
3 months	403.361	Small	9.489
3 months	865.607	Intermediate	52.551
3 months	544.684	Small	4.324
3 months	250.26	Small	73.529
3 months	1074.65	Intermediate	15.205
3 months	890.633	Intermediate	10.744
3 months	437.22	Small	10.774
3 months	2732.26	Large	10.399
3 months	509.354	Small	9.249
3 months	1659.08	Large	40.816
3 months	412.194	Small	51.429
3 months	736.06	Intermediate	11.4
3 months	1003.99	Intermediate	9.531
3 months	368.03	Small	53.2
3 months	603.569	Small	24.878
3 months	789.056	Intermediate	19.403
3 months	2323.01	Large	32.573
3 months	1252.77	Intermediate	0.47
3 months	612.402	Small	5.288
3 months	1981.47	Large	7.578
3 months	796.417	Intermediate	36.969
3 months	366.558	Small	26.506
3 months	416.61	Small	14.134
3 months	326.811	Small	44.595
3 months	953.934	Intermediate	21.605
3 months	524.075	Small	12.921
3 months	3444.76	Large	7.436
3 months	635.956	Small	21.065
3 months	3581.67	Large	13.605
3 months	771.391	Intermediate	5.153
3 months	474.023	Small	23.602
3 months	462.246	Small	14.331
3 months	485.8	Small	10.909
3 months	2484.94	Large	7.701
3 months	962.766	Intermediate	7.798
3 months	736.06	Intermediate	37.2
3 months	2159.6	Large	11.179
3 months	1871.07	Large	2.36
